# Supplementary material for: An integrated metabolomic and transcriptomic analysis reveals the dynamic changes of key metabolites and flavor formation over Tieguanyin oolong tea production
Source: Food Chem X. 2023 Oct 21;20:100952. doi: 10.1016/j.fochx.2023.100952 (PMC10618703; doi:10.1016/j.fochx.2023.100952)
Supplement: Supplementary data 1 [file mmc1.xlsx]

## Sheet: Sheet1
Table S1 The identified non-volatile components
Index	Q1 (Da)	Q3 (Da)	Molecular weight (Da)	Formula	Ionization model	Compounds	Class I	Class II	cpd_ID	kegg_map	CAS	FL_1	FL_2	FL_3	WT_1	WT_2	WT_3	T1_1	T1_2	T1_3	T2_1	T2_2	T2_3	T3_1	T3_2	T3_3	BF_1	BF_2	BF_3	DT_1	DT_2	DT_3
mws0289	480.308	339.289	479.301	C23H46NO7P	[M+H]+	LysoPE 18:1	Lipids	LPE	-	-	89576-29-4	379305	203252	194413	455338	706223	267785	1.32725e+06	1.09571e+06	1.12915e+06	1.89135e+06	1.6462e+06	1.0552e+06	1.88745e+06	1.81556e+06	1.65256e+06	1.1058e+06	1.2516e+06	1.33231e+06	492092	335776	421684
MWSmce548	118.088	58.0709	117.079	C5H11NO2	[M+H]+	Betaine	Alkaloids	Alkaloids	C00719	ko00260,ko01100,ko02010	107-43-7	1.8057e+06	1.71198e+06	1.49501e+06	2.36667e+06	2.06345e+06	1.89505e+06	1.90201e+06	1.82342e+06	1.84158e+06	2.0565e+06	2.63348e+06	2.08696e+06	1.50979e+06	1.88918e+06	1.82748e+06	1.98692e+06	1.60266e+06	1.85789e+06	2.35655e+06	2.37209e+06	2.2108e+06
HJN086	449.11	287.057	450.116	C21H22O11	[M-H]-	Eriodictyol-3'-O-glucoside*	Flavonoids	Flavanones	-	-	-	2.39743e+06	5.41194e+06	4.8718e+06	2.26223e+06	4.16043e+06	2.97991e+06	3.35928e+06	3.9769e+06	3.60935e+06	2.48575e+06	1.84319e+06	1.58787e+06	2.06252e+06	1.86944e+06	1.6258e+06	1.09568e+06	1.29203e+06	1.25028e+06	2.2263e+06	1.69903e+06	1.72081e+06
pmb2657	289.1	97.1	290.123	C10H18N4O6	[M-H]-	Argininosuccinic acid	Organic acids	Organic acids	C03406	ko00220,ko00250,ko01100,ko01110,ko01230	2387-71-5	780550	592393	714483	285418	423608	320039	430740	502743	415373	560261	454539	361662	461463	486878	611468	726531	636570	756423	743166	770082	858715
Lmyn007883	287.223	287.223	288.23	C16H32O4	[M-H]-	9,16-Dihydroxypalmitic acid	Lipids	Free fatty acids	-	-	38076-49-2	1.04591e+06	1.06055e+06	1.18586e+06	584379	1.04949e+06	857978	1.22757e+06	1.07477e+06	1.15593e+06	1.35232e+06	994753	848675	1.08269e+06	904008	968973	1.02862e+06	1.44121e+06	1.3389e+06	767690	787949	773472
pma3724	369.1	177.1	368.111	C17H20O9	[M+H]+	1-O-Feruloylquinic acid	Phenolic acids	Phenolic acids	-	-	-	1.70182e+06	1.41581e+06	1.50893e+06	1.17148e+06	1.18669e+06	1.15153e+06	1.19963e+06	1.02421e+06	1.25337e+06	1.48027e+06	1.52967e+06	1.3361e+06	1.55076e+06	958064	1.17069e+06	1.34982e+06	1.66842e+06	1.32852e+06	857051	754298	739551
mws1333	341.109	113.022	342.116	C12H22O11	[M-H]-	Melibiose	Others	Saccharides	C05402	ko00052,ko01100,ko02010	585-99-9	2.3249e+06	4.01375e+06	3.04154e+06	3.6767e+06	4.41373e+06	4.3922e+06	3.86427e+06	3.83148e+06	3.90557e+06	4.5478e+06	3.91938e+06	4.12584e+06	3.72682e+06	3.96565e+06	4.01951e+06	3.778e+06	3.21564e+06	3.44537e+06	3.89949e+06	3.89193e+06	4.29043e+06
pme3017	104.071	58	103.063	C4H9NO2	[M+H]+	2-Aminoisobutyric acid	Organic acids	Organic acids	C03665	-	62-57-7	5.6264e+06	6.68638e+06	5.98069e+06	6.2434e+06	7.06041e+06	6.85252e+06	6.65992e+06	5.94457e+06	7.04316e+06	7.80375e+06	7.39582e+06	7.22003e+06	6.90795e+06	7575867	8.64737e+06	8.54105e+06	8.07815e+06	9.58372e+06	5.17727e+06	5.4765e+06	5.341e+06
MWSmce585	104.071	59.0145	103.063	C4H9NO2	[M+H]+	Methyl 3-aminopropanoate	Amino acids and derivatives	Amino acids and derivatives	-	-	4138-35-6	6.43686e+06	8.20035e+06	6.76119e+06	7.47957e+06	8.23397e+06	8.42008e+06	7.82707e+06	7.44198e+06	8.15515e+06	8.70818e+06	9.01506e+06	8.31609e+06	8.13414e+06	8.80635e+06	9.66815e+06	9.89919e+06	9.28176e+06	1.08968e+07	6.06463e+06	6.18337e+06	6.30628e+06
Lmsn000381	341.109	89.0244	342.116	C12H22O11	[M-H]-	D-Maltose*	Others	Saccharides	C01971	-	69-79-4	7.73444e+06	1.17045e+07	9.15186e+06	1.26367e+07	1.2291e+07	1.21707e+07	1.12604e+07	1.24146e+07	1.11286e+07	1.23097e+07	1.15764e+07	1.18533e+07	1.18997e+07	1.16987e+07	1.25017e+07	1.10643e+07	1.005e+07	1.0589e+07	1.21792e+07	1.04207e+07	1.19617e+07
Lmsp004151	629.115	163.039	628.106	C29H24O16	[M+H]+	3-O-p-Coumaroyl-4,6-(S)-HHDP-β-D-glucose	Phenolic acids	Phenolic acids	-	-	-	203214	220360	252450	230342	147635	196867	278021	171155	195808	212839	192579	251495	222877	216361	167822	201169	176019	185145	284443	209870	205919
Hmlp006964	237.073	176.04	236.068	C12H12O5	[M+H]+	5,6,7-Trimethoxycoumarin	Lignans and Coumarins	Coumarins	-	-	55085-47-7	1098.96	5613.81	4447.54	36823.3	8045.57	18202	5904.32	19536.1	7325.22	7330.03	25181.9	24917	16874.8	6999.03	10683	42082.3	15310.6	19887.4	16290.4	16176.7	21181
mws0367	277.217	277.217	278.225	C18H30O2	[M-H]-	α-Linolenic Acid*	Lipids	Free fatty acids	C06427	ko00592,ko01040,ko01100,ko01110	463-40-1	2.56321e+07	2.47312e+07	2.37986e+07	3.36632e+07	4.12975e+07	3.49041e+07	4.53533e+07	3.94459e+07	4.2984e+07	7.17744e+07	6.5355e+07	4.65773e+07	6.37939e+07	6.50807e+07	6.95972e+07	8.87523e+07	9.21282e+07	9.96872e+07	1.07055e+08	1.08815e+08	1.1786e+08
mws0366	277.217	277.219	278.225	C18H30O2	[M-H]-	γ-Linolenic Acid*	Lipids	Free fatty acids	C06426	ko00591,ko01040,ko01100	506-26-3	2.56321e+07	2.47312e+07	2.37986e+07	3.36632e+07	4.12975e+07	3.49041e+07	4.53533e+07	3.94459e+07	4.2984e+07	7.17744e+07	6.5355e+07	4.65773e+07	6.37939e+07	6.50807e+07	6.95972e+07	8.87523e+07	9.21282e+07	9.96872e+07	1.07055e+08	1.08815e+08	1.1786e+08
Lmbn005287	311.223	249.225	312.23	C18H32O4	[M-H]-	7S,8S-DiHODE; (9Z,12Z)-(7S,8S)-Dihydroxyoctadeca-9,12-dienoic acid*	Lipids	Free fatty acids	C07354	ko00591	143288-65-7	27907.3	41306.7	35559.8	29724.1	41231.1	31383.5	69164.5	57368.1	52436.7	93089.6	69873.6	62580.1	102429	100092	102318	102993	81986.3	94030.6	33494.3	43131.4	42327.9
MWS80007	311.223	249.221	312.23	C18H32O4	[M-H]-	13-Hydroperoxy-9Z,11E-octadecadienoic acid*	Lipids	Free fatty acids	-	-	23017-93-8	27907.3	41306.7	35559.8	29724.1	41231.1	31383.5	69164.5	57368.1	52436.7	93089.6	69873.6	62580.1	102429	100092	102318	102993	81986.3	94030.6	33494.3	43131.4	42327.9
pme0026	147.113	84	146.106	C6H14N2O2	[M+H]+	L-Lysine	Amino acids and derivatives	Amino acids and derivatives	C00047	ko00300,ko00310,ko00780,ko00960,ko00970,ko01100,ko01110,ko01210,ko01230,ko02010	56-87-1	1.0139e+06	980012	1.29745e+06	505567	631906	611380	916016	789927	919265	1.36494e+06	1.41598e+06	750275	1.04557e+06	1.07521e+06	817741	8.70463e+06	4.78925e+06	6.15255e+06	2.88784e+06	2.49294e+06	2.66775e+06
pme1109	152.057	135	151.049	C5H5N5O	[M+H]+	Guanine	Nucleotides and derivatives	Nucleotides and derivatives	C00242	ko00230,ko01100	73-40-5	700912	323877	658807	261923	522219	296227	542019	511236	752762	714639	902029	411100	448101	595894	619061	372614	505909	508313	450748	466269	435094
MWSmce195	327.152	188.079	326.152	C20H22O4	[M+H]+	Dehydrodiisoeugenol	Lignans and Coumarins	Lignans	C10650	-	2680-81-1	2399.96	9	1018.79	233521	904.514	1101.04	19166.8	1362.45	5597.7	7170.05	1953.05	1249.85	1282.78	2208.08	3682.2	13261.7	19483.8	40019.6	4728.59	15186.5	8559.03
pmf0174	157.16	157.2	158.167	C10H22O	[M-H]-	1-Decanol*	Others	Saccharides	C01633	-	112-30-1	864326	1.51603e+06	1.50867e+06	1.43275e+06	1.27072e+06	1.41124e+06	1.37088e+06	1.35066e+06	1.30577e+06	1.2254e+06	1.23896e+06	1.29974e+06	1.30627e+06	1.25107e+06	1.28849e+06	1.32503e+06	1.293e+06	1.27861e+06	1.20813e+06	1.28059e+06	1.2866e+06
MWSslk133	257.177	195.178	258.183	C14H26O4	[M-H]-	1,14-Tetradecanedioic Acid	Lipids	Free fatty acids	-	-	821-38-5	12757	12482.3	14353.9	12657.8	13113.7	14367.1	13895.1	14851.4	14772.4	12697.5	13635.9	14021.5	14059.9	13942	14929.9	13284.7	13423.7	12882.1	24847.7	23909	27430.2
pme1598	463.125	301	464.132	C22H24O11	[M-H]-	Hesperetin-5-O-glucoside	Flavonoids	Flavanones	-	-	69651-80-5	3.73888e+06	3.58073e+06	3.94285e+06	4.45175e+06	3.32149e+06	3.48559e+06	3.28741e+06	4.72432e+06	3.98315e+06	2.56145e+06	2.54259e+06	5.74074e+06	5.39115e+06	3.2594e+06	3.06248e+06	4.42935e+06	2.66311e+06	1.91153e+06	3.62517e+06	2.72306e+06	2.62148e+06
Xmyp005654	449.106	287.056	448.101	C21H20O11	[M+H]+	Kaempferol-4'-O-glucoside*	Flavonoids	Flavonols	-	-	-	8.72579e+07	2.69969e+07	9.11786e+07	9.25956e+07	8.67768e+07	3.26315e+07	7.63713e+07	1.04902e+08	1.11702e+08	8.11568e+07	9.20716e+07	1.19018e+08	1.05886e+08	8.35246e+07	6.84543e+07	8.65027e+07	8.58307e+07	6.49955e+07	7.46022e+07	7.00624e+07	6.61055e+07
Lmbn005923	277.217	59.0139	278.225	C18H30O2	[M-H]-	Crepenynic acid	Lipids	Free fatty acids	C07289	ko00591	2277-31-8	58230.6	59720.9	57440.5	54407.7	95617.8	82542.5	102467	93743.1	105164	180186	165149	110785	155268	165248	178906	237977	257016	280734	316712	246429	295769
pmp001310	627.156	303.1	626.148	C27H30O17	[M+H]+	6-Hydroxykaempferol-3,6-O-Diglucoside*	Flavonoids	Flavonols	-	-	-	911088	1.2645e+06	1.17748e+06	909241	958525	799193	1.10309e+06	1.15051e+06	1.14722e+06	712956	686186	934690	691010	653838	657545	431739	514589	507565	723170	625148	646506
pme2693	131.118	114.091	130.111	C6H14N2O	[M+H]+	N-Acetylputrescine	Alkaloids	Alkaloids	C02714	ko00330,ko01100	18233-70-0	680674	435698	639187	485258	650404	356394	704879	440071	503224	626307	726196	506080	771629	672045	561233	652065	524208	568906	729571	633125	674686
Lmqn000780	606.076	384.985	607.082	C17H27N3O17P2	[M-H]-	Uridine 5'-diphospho-N-acetylglucosamine	Nucleotides and derivatives	Nucleotides and derivatives	C00043	ko00520,ko00524,ko01100	528-04-1	70126.6	65210.8	64566.4	86430.1	76929.1	69119.7	70439.5	56888	43583.7	73910.9	69123.5	44583.4	58709.6	68749	51505.9	50611	44018.8	46924.3	56767.1	61798.1	51012.8
Lmfn001337	635.089	169.014	636.096	C27H24O18	[M-H]-	1,2,3-Tri-O-galloyl-β-D-glucose*	Phenolic acids	Phenolic acids	-	-	-	207519	108363	135320	137088	164996	231636	216951	175870	214523	219117	279719	207965	265187	355737	277471	245409	282628	245817	344701	403211	365409
mws4134	611.145	306.079	612.152	C20H32N6O12S2	[M-H]-	Oxiglutatione	Amino acids and derivatives	Amino acids and derivatives	C00127	ko00480,ko01100,ko01240	27025-41-8	1.6304e+06	2.90716e+06	1.56953e+06	1.69073e+06	1.3583e+06	1.57354e+06	1.14921e+06	892653	1.34017e+06	554354	855865	1.66957e+06	633708	570284	504688	625146	517659	361379	1.05735e+06	1.43082e+06	1.26022e+06
pme0010	106	60	105.043	C3H7NO3	[M+H]+	L-Serine	Amino acids and derivatives	Amino acids and derivatives	C00065	ko00260,ko00261,ko00270,ko00460,ko00564,ko00600,ko00630,ko00920,ko00970,ko01100,ko01110,ko01200,ko01230,ko01240,ko02010	56-45-1	855476	875889	806821	1.16606e+06	1.17159e+06	1.08269e+06	1.13338e+06	1.01253e+06	1.01002e+06	1.2858e+06	1.30281e+06	978130	975915	1.18375e+06	1.0625e+06	1.49597e+06	1.42113e+06	1.44493e+06	1.05491e+06	1.14626e+06	1.1393e+06
Zmhn002422	355.103	193.052	356.11	C16H20O9	[M-H]-	1-O-Feruloyl-β-D-glucose	Phenolic acids	Phenolic acids	C17759	-	7196-71-6	2.16846e+06	3.94657e+06	2.64537e+06	3.66686e+06	3.71551e+06	3.95103e+06	3.27465e+06	2.89181e+06	3.08348e+06	2.47698e+06	2.67002e+06	3.82605e+06	2.57913e+06	2.50789e+06	2.91658e+06	2.69442e+06	2.44486e+06	2.58016e+06	2.80258e+06	2.74109e+06	2.82812e+06
Qmyp101114	371.207	209.154	370.199	C19H30O7	[M+H]+	9-O-β-D-Glucoside of 3-hydroxy-7,8-didehydro-β-ionol	Terpenoids	Sesquiterpenoids	-	-	-	201282	440593	330450	546915	586402	529903	458136	429874	436465	397708	349016	552243	486597	441424	443500	666703	391052	519011	806367	855222	779079
Lmxp000939	136.062	119.035	135.054	C5H5N5	[M+H]+	Zarzissine*	Alkaloids	Alkaloids	-	-	160568-14-9	3.4988e+06	2.86947e+06	3.13205e+06	1.91381e+06	2.1608e+06	1.78731e+06	2.99021e+06	2.58682e+06	3.25605e+06	5.01203e+06	4.745e+06	2.30107e+06	3.6487e+06	3.79613e+06	3.33893e+06	4.72292e+06	5.36571e+06	5.46596e+06	5.68365e+06	4.67527e+06	6.03775e+06
pmb0876	454.293	313.274	453.286	C21H44NO7P	[M+H]+	LysoPE 16:0	Lipids	LPE	-	-	53862-35-4	723895	612250	714189	1.55718e+06	1.56432e+06	1.24069e+06	2.53208e+06	2.5137e+06	2.52627e+06	4.59813e+06	4.0563e+06	2.68817e+06	4.24956e+06	4.56484e+06	4.20125e+06	4.42154e+06	4.08566e+06	5.11527e+06	3.53613e+06	3.46952e+06	4.50564e+06
Zmjp000624	168.065	150.054	167.058	C8H9NO3	[M+H]+	Pyridoxal	Others	Vitamin	C00250	ko00750,ko01100,ko01240	66-72-8	161234	174788	144069	93095.1	171828	117136	175359	156113	181079	162860	179647	128801	157655	165628	185649	146648	180124	160762	39864.1	37316.1	39344
mws0093	179.071	146	180.079	C10H12O3	[M-H]-	Coniferyl alcohol*	Phenolic acids	Phenolic acids	C00590	ko00940,ko00998,ko01100,ko01110	458-35-5	50686.2	35108.5	45792	83713.7	89815.4	92472.8	93123.6	96448.2	99416.5	247515	238899	163396	464711	336530	331008	2.19654e+06	1.33064e+06	1.38428e+06	687822	895136	896636
pmb0508	277.166	147.044	276.159	C14H20N4O2	[M+H]+	p-Coumaroylagmatine	Alkaloids	Phenolamine	C04498	ko00330,ko01100	7295-86-5	1.39713e+06	813078	438284	374301	368627	531749	868601	549856	730616	1.02617e+06	574255	599237	9	9	9	611111	498597	87206.2	588962	154840	589699
mws0237	187.098	125	188.105	C9H16O4	[M-H]-	Azelaic acid	Organic acids	Organic acids	C08261	-	123-99-9	515011	413731	527110	332987	356229	335983	506158	447609	461236	542220	495158	513862	669180	538302	445774	406301	469378	465666	610194	694036	588784
mws1295	717.145	579.11	716.138	C36H28O16	[M+H]+	Theaflavin-3'-Gallate*	Tannins	Proanthocyanidins	-	-	28543-07-9	178304	125159	151483	93501.1	290265	121110	485856	1.29835e+06	721120	3.04119e+06	1.5646e+06	977638	2.87667e+06	2.38074e+06	3.13853e+06	1.4152e+06	2.33393e+06	2.36881e+06	1.09706e+06	1.18205e+06	931352
pme2074	322.401	129.7	323.21	C18H29NO4	[M-H]-	Jasmonoyl-L-Isoleucine	Amino acids and derivatives	Amino acids and derivatives	C18699	ko04075	120330-93-0	71772.8	38109.5	18879.8	362204	840688	458690	2.23961e+06	1.8462e+06	2.03545e+06	2.18095e+06	1.96655e+06	1.9141e+06	1.18067e+06	1.27653e+06	1.01855e+06	268791	327397	356414	201358	258182	191266
Lmxp010913	676.455	184.076	675.447	C35H66NO9P	[M+H]+	1-(9Z-Octadecenoyl)-2-(9-oxo-nonanoyl)-sn-glycero-3-phosphocholine	Lipids	Glycerol ester	-	-	-	262005	165800	198386	67143.1	90520.9	71846.8	108326	116624	108109	144343	129059	85657.4	100698	81410.7	75325.3	41940.2	59543	51565.4	94344	81554.6	81302
MWSHY0042	183.065	140.047	182.058	C9H10O4	[M+H]+	Syringaldehyde; 4-Hydroxy-3,5-Dimethoxybenzaldehyde	Phenolic acids	Phenolic acids	-	-	134-96-3	84248.7	106601	134030	186524	134677	201592	154090	127121	112993	100437	161463	220691	102464	142842	159395	163094	120046	110661	201832	178322	161701
Lhcp090203	193.158	109.065	192.151	C13H20O	[M+H]+	α-Ionone	Others	Ketone compounds	C12286	-	127-41-3	83358.3	98545	107317	80242	54838	75303.5	111886	101366	79641.6	85786.2	75055.1	90008.9	102785	81528.2	53259	63779.4	81987.3	60601.3	9	9	9
mws1336	138.055	120	137.048	C7H7NO2	[M+H]+	4-Aminobenzoic acid	Phenolic acids	Phenolic acids	C00568	ko00790,ko01100,ko01240	150-13-0	3.22992e+06	2.55005e+06	3.47833e+06	1.02451e+06	1.99274e+06	1.62898e+06	1.83885e+06	1.51154e+06	1.63857e+06	1.03042e+06	1.32796e+06	1.17924e+06	1.51838e+06	1.36489e+06	2.28385e+06	2.42805e+06	1.58806e+06	2.25245e+06	2.97045e+06	3.39551e+06	3.67073e+06
mws0889	135.03	75.01	136.037	C4H8O5	[M-H]-	D-Threonic Acid	Others	Saccharides	C21649	-	3909-12-4	6.24181e+06	5.67695e+06	5.78227e+06	6.3204e+06	3.27832e+06	4.17792e+06	4.30017e+06	3.45736e+06	4.68429e+06	3.57738e+06	4.06331e+06	5.39841e+06	3.83174e+06	2.82145e+06	2.53907e+06	2.58658e+06	2.81573e+06	2.76721e+06	3.07349e+06	3.18995e+06	3.041e+06
Hmtn001302	299.078	137.024	300.085	C13H16O8	[M-H]-	Glucosyloxybenzoic acid*	Phenolic acids	Phenolic acids	-	-	-	2.53761e+07	3.14864e+07	2.91267e+07	2.75622e+07	2.75653e+07	2.94929e+07	3.15764e+07	3.55646e+07	2.66388e+07	3.09628e+07	2.61284e+07	2.43709e+07	2.58627e+07	2.76309e+07	2.60573e+07	3.08643e+07	3.00541e+07	3.03278e+07	3.19119e+07	3.04696e+07	3.19594e+07
Jmwn002172	315.11	135.04	316.116	C14H20O8	[M-H]-	3,4-dihydroxyphenylethanol-β-D-glucopyranoside*	Phenolic acids	Phenolic acids	-	-	-	503086	575345	457584	539819	651341	721675	573860	613777	538102	578747	463781	434926	437538	459389	445902	657500	672755	586479	537675	586177	515492
Lmnn102707	315.108	135.045	316.116	C14H20O8	[M-H]-	Cimidahurinine*	Phenolic acids	Phenolic acids	-	-	142542-89-0	503086	575345	457584	539819	651341	721675	573860	613777	538102	578747	463781	434926	437538	459389	445902	657500	672755	586479	537675	586177	515492
MWStz103	399.145	250.094	398.137	C15H22N6O5S	[M+H]+	S-(5'-Adenosyl)-L-methionine	Amino acids and derivatives	Amino acids and derivatives	C00019	ko00261,ko00270,ko00330,ko00908,ko01100,ko01110,ko01230,ko01240,ko04122	29908-03-0	1.31214e+06	1.02316e+06	1.32136e+06	578219	789283	823422	885458	811726	827671	746919	740204	617308	788597	521002	687355	1.02318e+06	909699	937992	384189	339323	389218
mws0671	120.066	74.1	119.058	C4H9NO3	[M+H]+	L-Homoserine*	Amino acids and derivatives	Amino acids and derivatives	C00263	ko00260,ko00270,ko00300,ko00920,ko01100,ko01110,ko01230	672-15-1	476866	513113	446098	746490	584679	623496	621936	529998	652261	737249	847168	583447	532092	638566	662247	1.29702e+06	1.07979e+06	1.1549e+06	1.21857e+06	1.249e+06	1.37997e+06
mws0254	156.077	110	155.07	C6H9N3O2	[M+H]+	L-Histidine	Amino acids and derivatives	Amino acids and derivatives	C00135	ko00340,ko00410,ko00970,ko01100,ko01110,ko01230,ko02010	71-00-1	934262	737859	1.00231e+06	650075	709658	802864	863521	779629	862432	1.47278e+06	1.26422e+06	742929	1.30688e+06	1.36226e+06	1.22668e+06	4.93491e+06	5.09143e+06	4.74332e+06	4.48395e+06	4.09662e+06	4.18709e+06
Zmdp003457	627.156	319.046	626.148	C27H30O17	[M+H]+	Myricetin-3-O-galactoside-3'-O-rhamnoside*	Flavonoids	Flavonols	-	-	-	3.05744e+07	3.13946e+07	3.17154e+07	2.98272e+07	3.14225e+07	3.33486e+07	31937544	3.59872e+07	3.34855e+07	3.04808e+07	2.7645e+07	9	2.94635e+07	3.23748e+07	9	9	9	9	9	9	9
Lmsp003729	627.156	319.046	626.148	C27H30O17	[M+H]+	Myricetin-3-O-rutinoside*	Flavonoids	Flavonols	-	-	-	3.05744e+07	3.13946e+07	3.17154e+07	2.98272e+07	3.14225e+07	3.33486e+07	31937544	3.59872e+07	3.34855e+07	3.04808e+07	2.7645e+07	9	2.94635e+07	3.23748e+07	9	9	9	9	9	9	9
mws0736	189.123	86	188.116	C8H16N2O3	[M+H]+	N-Glycyl-L-leucine*	Amino acids and derivatives	Amino acids and derivatives	C02155	-	869-19-2	383042	314575	345468	235539	306013	271078	343880	312034	366941	383449	352556	301928	335527	312430	295537	375145	385032	413342	458909	445423	448730
Rfmb087	311.223	293.213	312.23	C18H32O4	[M-H]-	9-Hydroxy-13-oxo-10-octadecenoic Acid	Lipids	Free fatty acids	-	-	-	9	9	9	9	9	9	70054.4	19338.9	26423.8	124200	114722	67657.1	149149	149034	144156	176494	179362	184819	54817.7	63926.1	57094.7
MWSCX014	193.049	133.025	192.042	C10H8O4	[M+H]+	Scopoletin (7-Hydroxy-6-methoxycoumarin)	Lignans and Coumarins	Coumarins	C01752	ko00940,ko01110	92-61-5	224148	168588	214909	206587	185046	268201	212761	239094	216226	180743	174831	245442	192337	217586	230084	167674	216171	185981	299804	248870	225869
ML10179289	105.069	77.0382	122.073	C8H10O	[M-H2O+H]+	2-Phenylethanol	Phenolic acids	Phenolic acids	C05853	ko00360	60-12-8	569293	542210	499727	612154	609979	743203	528583	517447	590131	525217	391979	618594	519402	530452	490525	582039	693606	521508	591238	510469	657051
mws0983	326.305	62.065	325.298	C20H39NO2	[M+H]+	N-Oleoylethanolamine	Alkaloids	Alkaloids	C20792	-	111-58-0	36028.5	34481.8	34438.7	36359.9	40734.2	32585.4	48671.6	42945.6	47031.4	74912.6	60260.8	51912.9	79812.6	86900.7	88342.1	290555	234911	238602	140558	239086	255021
pmp000236	565.155	367.1	564.148	C26H28O14	[M+H]+	Isovitexin-8-O-xyloside	Flavonoids	Flavones	-	-	-	992589	894422	1.13356e+06	1.11039e+06	1.34085e+06	1.40592e+06	1.11827e+06	1.18592e+06	1.1924e+06	908810	975137	1.08374e+06	1.10127e+06	1.09462e+06	822964	1.21947e+06	1.36357e+06	1.03952e+06	1.28623e+06	1.54993e+06	1.21524e+06
mws0089	447.093	285.041	448.101	C21H20O11	[M-H]-	Kaempferol-7-O-glucoside*	Flavonoids	Flavonols	-	-	16290-07-6	1.0459e+07	1.18379e+07	1.32841e+07	1.16831e+07	1.1109e+07	1.32258e+07	9.06349e+06	1.31031e+07	1.2704e+07	7.34528e+06	8.05996e+06	1.42153e+07	9.18871e+06	7.898e+06	6488034	8.2334e+06	8.05782e+06	5.4783e+06	8.2266e+06	7.45902e+06	6.93734e+06
mws4183	433.078	300.033	434.085	C20H18O11	[M-H]-	Quercetin-3-O-arabinoside*	Flavonoids	Flavonols	-	-	22255-13-6	3.72342e+06	5.89169e+06	5.41545e+06	6.52589e+06	4.70768e+06	5.55284e+06	4.37606e+06	1.17479e+07	7.15321e+06	4.26078e+06	5.06739e+06	5.18125e+06	5.85642e+06	3.88795e+06	5.09101e+06	5.43081e+06	4.97718e+06	3.42829e+06	4.37991e+06	4.51536e+06	4.17748e+06
Smgp004575	465.1	303.05	464.096	C21H20O12	[M+H]+	Quercetin-5-O-β-D-glucoside*	Flavonoids	Flavonols	-	-	-	7.72426e+06	7.42575e+06	9.13654e+06	7.91181e+06	6.24641e+06	6.94685e+06	6.40629e+06	9.66045e+06	7.91925e+06	5.43662e+06	5.8344e+06	9.10558e+06	7.44344e+06	6.28367e+06	6.73192e+06	5.78265e+06	5.55773e+06	5.11651e+06	5.5637e+06	5.70957e+06	5.11462e+06
Cmyp007180	181.124	107.087	180.115	C11H16O2	[M+H]+	Dihydroactinidiolide	Others	Lactones	-	-	17092-92-1	800875	478415	992764	913737	514735	693781	973788	797802	671790	777354	665290	443460	789306	634507	458946	470314	363482	438501	211238	167479	315829
Hmtp000776	168.066	105.034	167.059	C8H9NO3	[M+H]+	4,5,6-Trihydroxy-2-cyclohexen-1-ylideneacetonitrile	Alkaloids	Alkaloids	-	-	-	62549.9	52139	51992.6	93154.8	91167.9	107253	98759.9	125516	102746	165587	185844	140001	234888	304055	301017	632726	521469	603831	620774	660922	704545
pmb2640	199.17	199.17	200.178	C12H24O2	[M-H]-	Dodecanoic acid (Lauric acid)	Lipids	Free fatty acids	C02679	ko00061,ko01100,ko01110	143-07-7	94348.2	87679.5	98403.7	85420.5	70635	72524.6	80163.3	81031.2	74293.4	83319.8	76827.9	75666.2	82624.5	81129.6	77826.4	71797.5	76913.4	76639.4	67534.9	66995.3	71911.8
mws1075	177.055	121	176.047	C10H8O3	[M+H]+	7-Methoxycoumarin	Lignans and Coumarins	Coumarins	C09268	-	531-59-9	4.74958e+06	3.41577e+06	3.97663e+06	1.89791e+06	2.90538e+06	2.45918e+06	3.1367e+06	1.81323e+06	2.63066e+06	3.38519e+06	3.10578e+06	2.20058e+06	2.60336e+06	2.72996e+06	2.77532e+06	2.44047e+06	2.22506e+06	2.79387e+06	2.29876e+06	2.53154e+06	2.15932e+06
pmp001287	120.081	103.055	119.073	C8H9N	[M+H]+	N-Benzylmethylene isomethylamine	Alkaloids	Alkaloids	-	-	-	1.70897e+06	1.5229e+06	1.43384e+06	2.71937e+06	2.57161e+06	3.03647e+06	2.86632e+06	3.27022e+06	2.87787e+06	4.37777e+06	5.23628e+06	3.48396e+06	6.68962e+06	9.29488e+06	8.87793e+06	1.82265e+07	1.59206e+07	1.84668e+07	1.88979e+07	1.96516e+07	2.15521e+07
Hmmn003584	739.194	593.14	740.209	C33H40O19	[M-H]-	Luteolin-7-O-rutinoside-5-O-rhamnoside	Flavonoids	Flavones	-	-	-	699497	441808	626390	177194	431853	259271	375076	214942	268594	480556	540373	201807	282825	302919	268594	266581	229743	252332	274961	259519	274324
pmb0981	348.07	136	347.063	C10H14N5O7P	[M+H]+	Adenosine 5'-monophosphate	Nucleotides and derivatives	Nucleotides and derivatives	C00020	ko00230,ko00908,ko01100,ko01110,ko01240	61-19-8	1.84024e+06	2.70219e+06	1.54094e+06	1.17801e+06	891143	826784	786627	723009	881444	1.35437e+06	1.25123e+06	747396	988806	999581	1.0872e+06	987191	853033	1.22805e+06	4.66522e+06	3.91806e+06	4.49179e+06
pmf0138	179.056	59	180.063	C6H12O6	[M-H]-	D-Mannose*	Others	Saccharides	C00159	ko00051,ko00052,ko00520,ko01100,ko02010	3458-28-4	5.0636e+06	9.33233e+06	6.74995e+06	9.83388e+06	9.3738e+06	9.68822e+06	9.53538e+06	9.0423e+06	7.93846e+06	8.25816e+06	9.36767e+06	8.85652e+06	7.19843e+06	8.99278e+06	9.62642e+06	7.85841e+06	6.37818e+06	7.45006e+06	8.96746e+06	9.10364e+06	9.51066e+06
pmb3072	481.135	319.3	482.142	C22H26O12	[M-H]-	3-O-p-Coumaroylshikimic acid-O-glucoside	Phenolic acids	Phenolic acids	-	-	-	111445	108983	122784	177976	126616	117226	81759.3	99040.7	149250	108346	93058.7	121889	122089	157172	69911	184508	109011	82410.2	98421.9	213338	170405
Hmjp004736	487.123	139.04	486.115	C24H22O11	[M+H]+	Epigallocatechin-3-O-(3,5-O-dimethyl)gallate	Flavonoids	Flavanols	-	-	-	799725	880928	875342	2.55707e+06	1.70655e+06	1.69662e+06	1.7135e+06	1.44799e+06	1.15756e+06	1.92345e+06	1.52879e+06	1.17554e+06	1.67266e+06	1.31044e+06	1.5869e+06	1.84642e+06	1.1528e+06	1.63019e+06	1.68258e+06	1.62302e+06	1.76754e+06
pme2493	579.171	287.05	578.164	C27H30O14	[M+H]+	Kaempferol-3,7-O-dirhamnoside (Kaempferitrin)	Flavonoids	Flavonols	C16981	-	482-38-2	454189	435453	488419	325653	475182	377337	438044	374346	380184	348979	499219	295658	390174	441551	297442	374388	304389	369396	545390	506108	441924
mws0275	133.014	71.0145	134.022	C4H6O5	[M-H]-	L-Malic acid*	Organic acids	Organic acids	C00149	ko00020,ko00620,ko00630,ko00710,ko01100,ko01110,ko01200	97-67-6	1.18805e+06	1.0523e+06	1.0596e+06	883983	942958	915520	1.1289e+06	832801	1.07769e+06	958029	819696	1.00937e+06	1.1401e+06	1.08574e+06	958110	1.39379e+06	1.27033e+06	1.19005e+06	1.51283e+06	1.3204e+06	1.37752e+06
mws0437	151.061	71	152.069	C5H12O5	[M-H]-	D-Arabitol*	Others	Saccharides	C01904	ko00040,ko01100	488-82-4	104687	74729.9	109919	55751.8	49533.2	52439.4	76467.3	79486.6	88574.3	96950.6	71819	46920.6	86025.2	79043.9	79682	74042.9	93042.7	68633.6	58548.6	54145.4	61116.3
pme1474	298.097	136	297.09	C11H15N5O3S	[M+H]+	5'-Deoxy-5'-(methylthio)adenosine	Nucleotides and derivatives	Nucleotides and derivatives	C00170	ko00270,ko00908,ko01100	2457-80-9	5.75261e+07	3.45871e+07	4.11854e+07	1.41721e+07	2.82826e+07	2.62501e+07	31753307	2.99413e+07	3.39228e+07	3.74176e+07	3.27327e+07	2.11679e+07	3.70827e+07	3.45282e+07	3.25518e+07	4.4168e+07	4.72385e+07	4.2091e+07	8.13179e+07	7.2217e+07	7.78844e+07
mws1521	285.098	121.029	286.105	C13H18O7	[M-H]-	Salicin	Phenolic acids	Phenolic acids	C01451	ko00010	138-52-3	271613	238898	197718	242869	297029	252865	311092	364400	348657	344548	240916	219002	260472	265772	336918	268884	408288	297587	319158	319846	306959
mws0749	137.024	93	138.032	C7H6O3	[M-H]-	4-Hydroxybenzoic acid	Phenolic acids	Phenolic acids	C00156	ko00130,ko00790,ko01100,ko01110,ko01240	99-96-7	322820	243764	373560	311536	266717	281342	379500	377677	453616	443679	422021	438778	453060	428037	394030	555363	357119	590769	1.25552e+06	1.13619e+06	1.37987e+06
Ymjm000149	353.088	191.059	354.095	C16H18O9	[M-H]-	3-O-Caffeoylquinic acid*	Phenolic acids	Phenolic acids	-	-	-	7.75358e+07	6.22011e+07	7.10807e+07	3.84023e+07	6.00909e+07	5.0058e+07	4.35064e+07	3.46066e+07	4.46674e+07	3.39372e+07	3.99898e+07	5.19545e+07	3.10272e+07	3.03191e+07	3.23888e+07	3.18674e+07	4.55201e+07	3.23445e+07	2.78642e+07	2.67061e+07	2.29214e+07
Lmhp010757	506.324	365.305	505.317	C25H48NO7P	[M+H]+	LysoPE 20:2	Lipids	LPE	-	-	-	4439.5	6926.84	5681.68	25126.3	26218.3	23658.2	78862.3	50313.3	40280.2	86329.4	63741.5	52532.5	42891.8	79867.1	116122	29452.8	59003.3	59370.8	32746.5	33976.5	45254.6
Lmhp010190	522.355	184.073	521.348	C26H52NO7P	[M+H]+	LysoPC 18:1(2n isomer)	Lipids	LPC	-	-	-	2.96469e+06	1.90888e+06	2.43577e+06	2.51912e+06	5.54003e+06	3.45186e+06	1.16157e+07	9.70384e+06	1.03179e+07	1.4816e+07	1.06409e+07	8.52581e+06	1.38242e+07	1.26438e+07	1.29718e+07	7.71835e+06	9.43366e+06	1.01875e+07	3.36016e+06	3.8342e+06	4.45472e+06
pmb1754	184	125	184.073	C5H15NO4P+	[M]+	O-Phosphocholine	Alkaloids	Alkaloids	C00588	ko00564,ko01100	107-73-3	466660	327383	558912	531619	433362	281907	522409	468301	493979	741748	659149	607113	643004	946430	742585	745703	919662	555455	509415	919792	676585
MWSmce675	271.083	108.022	272.09	C12H16O7	[M-H]-	Arbutin*	Phenolic acids	Phenolic acids	C06186	ko00010	497-76-7	294851	288759	297493	395373	342156	444983	324519	321012	302882	307796	354269	411049	373002	318346	362039	401492	349140	355753	407672	395489	454355
MWS0933	170.092	124.087	169.085	C7H11N3O2	[M+H]+	1-Methylhistidine*	Amino acids and derivatives	Amino acids and derivatives	-	-	332-80-9	720769	657121	715886	219717	519457	388372	610953	516654	605575	561009	433339	310630	472771	335612	417181	355081	438742	390282	226643	222738	214935
MWSslk252	593.19	285.08	594.195	C28H34O14	[M-H]-	Didymin (Isosakuranetin-7-O-rutinoside)*	Flavonoids	Flavanones	-	-	14259-47-3	1.34825e+06	903087	439486	1.93925e+06	256043	2.29764e+06	237294	1.61777e+06	1.61544e+06	554028	1.80052e+06	1.29004e+06	1.12769e+06	1.19697e+06	215627	1.57484e+06	1.91835e+06	1.81662e+06	1.50385e+06	1.38302e+06	749493
MWSHY0135	625.176	317.075	624.169	C28H32O16	[M+H]+	Isorhamnetin-3-O-rutinoside (Narcissin)*	Flavonoids	Flavonols	-	-	604-80-8	856940	1.06987e+06	1.32423e+06	1.12088e+06	1.25788e+06	996538	1.1742e+06	1.13438e+06	1.05761e+06	1.34539e+06	958640	740809	1.0997e+06	1.25456e+06	1.21681e+06	790387	933262	1.16649e+06	1.1758e+06	1.28103e+06	1.13986e+06
Lmtp004722	333.06	153.018	332.053	C16H12O8	[M+H]+	Mearnsetin	Flavonoids	Flavones	-	-	16805-10-0	718540	533941	510011	620860	494975	558237	525984	540563	664920	626922	600920	492686	669882	634696	776766	1.23125e+06	1.41036e+06	1.13783e+06	1.14809e+06	1.12225e+06	1.04072e+06
pme3207	141.019	59	142.027	C6H6O4	[M-H]-	Muconic acid	Organic acids	Organic acids	C02480	ko01100	1119-72-8	2.81441e+06	2.8818e+06	2.86418e+06	2.7708e+06	2.86777e+06	2.90586e+06	2.90533e+06	2.87083e+06	2.72787e+06	2.81469e+06	2.7376e+06	2.74202e+06	2.50545e+06	2.91262e+06	2.80977e+06	2.99126e+06	2.97124e+06	2.88814e+06	2.71494e+06	2.87115e+06	2.79158e+06
pme0519	341.109	119.035	342.116	C12H22O11	[M-H]-	D-Sucrose*	Others	Saccharides	C00089	ko00052,ko00500,ko01100,ko01110,ko02010	57-50-1	2.77102e+06	3.51781e+06	3.14089e+06	3.77475e+06	3.78475e+06	3.33453e+06	3.09966e+06	3.22792e+06	3.25473e+06	4.28304e+06	3.07296e+06	3.31096e+06	3.24132e+06	3.66317e+06	3.96062e+06	3.45457e+06	2.85556e+06	2.81111e+06	3.448e+06	2.69458e+06	3.40686e+06
Rfmb091	295.228	195.139	296.235	C18H32O3	[M-H]-	9S-Hydroxy-10E,12Z-octadecadienoic acid*	Lipids	Free fatty acids	C14767	ko00591	15514-85-9	94229.2	138215	76743.1	151965	150052	148310	174109	174286	167356	280351	230349	183912	299471	285000	248319	343281	420681	406092	256401	282390	241620
Lmjp004941	301.071	286.047	300.063	C16H12O6	[M+H]+	3,5,4'-Trihydroxy-7-methoxyflavone (Rhamnocitrin)*	Flavonoids	Flavonols	C17059	-	569-92-6	20951.9	19359.9	21271.2	63266.6	43225.3	48000.1	67557	185201	76819.7	135661	106711	99423.5	88400.7	136714	162625	126712	172733	115375	265464	317331	314051
Ymjm000152	271.081	108.021	272.09	C12H16O7	[M-H]-	p-Hydroxypheny-β-D-allopyranoside*	Phenolic acids	Phenolic acids	-	-	-	503321	454770	502219	680124	615665	733263	468927	541611	474259	558374	518055	686456	603598	575919	595882	667640	555540	574879	651748	598155	717053
pmb3081	288.997	97	290.004	C6H11PO11	[M-H]-	Glucarate O-Phosphoric acid	Others	Saccharides	-	-	-	2.14453e+06	2.72343e+06	2.86789e+06	3.14448e+06	4.07126e+06	2.64012e+06	3.30358e+06	4.04681e+06	2.02405e+06	3.61161e+06	3.35056e+06	3.77918e+06	1.4844e+06	2.48461e+06	3.44243e+06	2.99048e+06	2.10308e+06	2.98967e+06	2.02091e+06	2.34245e+06	2.28961e+06
mws1337	220.118	202.1	219.111	C9H17NO5	[M+H]+	D-Pantothenic Acid	Others	Vitamin	C00864	ko00410,ko00770,ko01100,ko01110,ko01240	79-83-4	3.55302e+06	4.76087e+06	4.05286e+06	4.10284e+06	3.68335e+06	4.14252e+06	3.59126e+06	3.64965e+06	3.70733e+06	3.40386e+06	3.39951e+06	3.37669e+06	2.44069e+06	2.92423e+06	2.85738e+06	3.0429e+06	3.45142e+06	3.80624e+06	3.67256e+06	3.69734e+06	3.38486e+06
MWSslk106	122.096	105.071	121.089	C8H11N	[M+H]+	2-Phenylethylamine	Alkaloids	Benzylphenylethylamine alkaloids	C05332	ko00360,ko01100	156-28-5	432654	401725	386583	455954	473959	512341	453543	398763	456314	418886	442374	476948	348586	220574	417133	506214	537026	431302	462190	433397	528385
pme1266	167.056	124	166.049	C6H6N4O2	[M+H]+	3-Methylxanthine	Nucleotides and derivatives	Nucleotides and derivatives	C16357	ko00232,ko01100,ko01110	1076-22-8	3.02187e+06	1.97538e+06	2.45288e+06	2.10078e+06	2.16986e+06	2.8062e+06	3.02511e+06	2.62112e+06	3.20091e+06	4.2511e+06	3.6266e+06	3.01109e+06	3.43286e+06	3.67679e+06	3.68072e+06	3.52859e+06	3.51947e+06	2.94656e+06	2.33747e+06	2.21645e+06	2.41199e+06
mws0920	301.035	151	302.043	C15H10O7	[M-H]-	Tricetin (5,7,3',4',5'-Pentahydroxyflavone)	Flavonoids	Flavones	C10192	ko00941	520-31-0	5.41877e+06	5.22849e+06	4.78676e+06	4.87627e+06	4.63534e+06	5.33628e+06	3.90696e+06	5.51276e+06	5.36671e+06	4.11116e+06	4.58416e+06	5.92988e+06	5.34587e+06	5.3396e+06	5.2913e+06	6.07642e+06	6.46756e+06	5.11172e+06	2.1861e+06	4.81674e+06	4.0765e+06
pmp000593	595.166	287.05	594.159	C27H30O15	[M+H]+	Luteolin-7-O-rutinoside*	Flavonoids	Flavones	-	-	3563-98-2	5.0914e+07	5.42029e+07	5.0442e+07	6.37679e+07	5.65311e+07	6.34236e+07	5.25598e+07	6.22717e+07	5.04814e+07	5.08414e+07	5.27454e+07	9	4.71537e+07	5.48956e+07	9	9	9	9	9	9	9
mws0126	524.371	184.073	523.364	C26H54NO7P	[M+H]+	LysoPC 18:0	Lipids	LPC	-	-	19420-57-6	383568	309112	351003	655783	860108	665839	1.35146e+06	1.479e+06	1.40684e+06	2.12908e+06	1.83111e+06	1.52131e+06	2.53384e+06	2.17826e+06	2.50152e+06	2.12714e+06	2.18939e+06	2.67695e+06	924546	1.31546e+06	1.43591e+06
mws1565	389.144	209.081	388.137	C17H24O10	[M+H]+	Geniposide	Terpenoids	Monoterpenoids	C09781	-	24512-63-8	3.61684e+06	6.85464e+06	5.02551e+06	8.93981e+06	7.35038e+06	8.92593e+06	7.7038e+06	7.48583e+06	6.75434e+06	6.84036e+06	6.41785e+06	7.80475e+06	6.418e+06	8.97822e+06	8.58675e+06	7.80081e+06	6.38162e+06	7.16578e+06	1.39725e+07	1.42185e+07	1.57163e+07
pmb3101	175.061	115.044	176.069	C7H12O5	[M-H]-	2-Isopropylmalic Acid	Organic acids	Organic acids	C02504	ko00290,ko00620,ko01100,ko01110,ko01210,ko01230	49601-06-1	3.72686e+07	3.37959e+07	3.82742e+07	2.13086e+07	3.13452e+07	2.53956e+07	3.39048e+07	2.73356e+07	3.13325e+07	3.12245e+07	2.6226e+07	2.39971e+07	3.73366e+07	3.18226e+07	2.74117e+07	2.87447e+07	3.08694e+07	2.97087e+07	2.39686e+07	2.58877e+07	2.43482e+07
Lmdp003286	465.102	303.061	464.095	C21H20O12	[M+H]+	Isohyperoside*	Flavonoids	Flavonols	-	-	35589-21-0	6.77964e+06	6.0248e+06	8.29873e+06	6.70777e+06	5.81801e+06	7.34383e+06	5.75345e+06	8.87512e+06	7.98517e+06	5.56497e+06	5.51751e+06	8.38021e+06	6.59427e+06	4.9706e+06	5.30238e+06	6.06273e+06	4.82931e+06	4.18461e+06	5.34711e+06	4.89278e+06	4.58834e+06
pmc1990	299.1	223.1	300.1	C17H16O5	[M-H]-	4'-Hydroxy-5,7-dimethoxyflavanone	Flavonoids	Flavanones	-	-	-	4.00038e+07	4.366e+07	5.10247e+07	4.57775e+07	22967905	2.79199e+07	3.42676e+07	4.2783e+07	4.48805e+07	4.05382e+07	4.98274e+07	4.10082e+07	2.0087e+07	2.77963e+07	3.64959e+07	3.98241e+07	4.23843e+07	4.73485e+07	4.53e+07	4.30388e+07	2.16095e+07
MWSmce632	195.065	93.0339	194.058	C10H10O4	[M+H]+	Vanillin acetate	Phenolic acids	Phenolic acids	-	-	881-68-5	9	9	9	9	9	9	213808	173171	155277	679832	761755	401354	470681	446627	310086	9	9	9	253810	349103	236459
Lmdn004267	357.134	151.044	358.142	C20H22O6	[M-H]-	Epipinoresinol*	Lignans and Coumarins	Lignans	-	-	24404-50-0	2.13499e+06	2.13333e+06	2.13572e+06	1.08508e+06	1.40779e+06	1.4323e+06	1.09181e+06	1.07851e+06	956122	1.58155e+06	1.57423e+06	869654	1.87052e+06	1.8864e+06	1.86358e+06	5.83671e+06	5.44832e+06	5.36749e+06	5.00892e+06	5.24327e+06	5.2047e+06
Lmbn001162	339.074	177.023	340.079	C15H16O9	[M-H]-	Esculetin-7-O-glucoside*	Lignans and Coumarins	Coumarins	-	-	-	252610	276715	248880	258107	234664	280143	206827	161379	209514	204835	202184	240013	175930	147302	205414	299116	159443	206827	248154	257609	267492
mws0866	259.022	96.9702	260.03	C6H13O9P	[M-H]-	D-Glucose 6-phosphate*	Others	Saccharides	C00092	ko00500,ko00524,ko00562,ko00998,ko01100,ko01110	56-73-5	8.44731e+06	5.75093e+06	6.15967e+06	2.85097e+06	4.51778e+06	3.52954e+06	6.44453e+06	5.52005e+06	5.93948e+06	6.19328e+06	5.04741e+06	4.00429e+06	5.18285e+06	4.60922e+06	4.94458e+06	5.44755e+06	6.4346e+06	6.08335e+06	3.4009e+06	3.49219e+06	2.94902e+06
Hmln002806	335.077	179.03	336.085	C16H16O8	[M-H]-	5-O-Caffeoylshikimic acid	Phenolic acids	Phenolic acids	C10434	ko00940,ko00941,ko00945,ko01100,ko01110	180981-12-8	760528	849385	882048	455309	749469	528133	693442	488959	600156	352623	379570	345678	500485	414830	472566	333681	392554	324992	197181	209459	172164
Lmxp011770	279.159	149.023	278.152	C16H22O4	[M+H]+	Diisobutyl phthalate*	Phenolic acids	Phenolic acids	C15205	-	84-69-5	2.24181e+06	2.65952e+06	2.65873e+06	2.10584e+06	1.98411e+06	2.03889e+06	2.83703e+06	4.45906e+06	2.0039e+06	2.5022e+06	2.12102e+06	2.81602e+06	2.17387e+06	2.28305e+06	1.80028e+06	2.06948e+06	2.99991e+06	2.85558e+06	2.21814e+06	2.03896e+06	2.19506e+06
Lmsn005333	461.109	169.014	462.116	C22H22O11	[M-H]-	4-O-Galloyl-1-O-Cinnamoyl-β-D-glucose*	Phenolic acids	Phenolic acids	-	-	-	1.38818e+06	1.02426e+06	964133	1.35184e+06	1.09037e+06	1.41625e+06	1.10453e+06	1.33233e+06	1.3336e+06	1.09485e+06	1.12197e+06	1.85048e+06	1.19659e+06	932894	1.11612e+06	1.2583e+06	1.15054e+06	597378	1.19692e+06	1.05292e+06	1.17568e+06
MWS5164	203.15	70.0653	202.143	C8H18N4O2	[M+H]+	N,N'-Dimethylarginine;SDMA*	Amino acids and derivatives	Amino acids and derivatives	-	-	30344-00-4	1.21449e+06	958926	1.01474e+06	644538	819905	751994	998625	678244	748543	930161	957563	809744	900076	822553	735839	778804	803008	558183	863189	686662	774866
Lmhp009034	452.277	311.258	451.27	C21H42NO7P	[M+H]+	LysoPE 16:1	Lipids	LPE	-	-	-	17695.5	9597.9	18945.5	9	9	9	45668.2	36049.6	48116.8	90292.6	80724.7	33543.2	71880.5	71202.6	61034.4	44298.2	58654.4	73053	65401.7	63102.7	74922.7
mws5041	189.123	86.1038	188.116	C8H16N2O3	[M+H]+	L-Glycyl-L-isoleucine*	Amino acids and derivatives	Amino acids and derivatives	-	-	19461-38-2	344749	274313	310021	199681	279451	218203	296163	273153	332560	364429	325580	222688	267176	294161	262005	341745	346295	364214	417723	393161	440075
pmb0628	613.176	451.1	612.169	C27H32O16	[M+H]+	Eriodictyol-8-C-glucoside-4'-O-glucoside	Flavonoids	Flavanones	-	-	-	287329	241734	248045	227903	263450	290148	262341	292780	273207	211072	235057	277807	230221	187058	226357	197575	229455	173222	132422	164551	170926
pme1184	268.104	152	267.097	C10H13N5O4	[M+H]+	2'-Deoxyguanosine	Nucleotides and derivatives	Nucleotides and derivatives	C00330	ko00230,ko01100,ko02010	961-07-9	1.32492e+06	991629	1.23466e+06	569071	786273	649376	754685	876050	945803	1.14979e+06	1.12081e+06	651298	758163	844447	699484	693906	936909	704132	569278	564691	555731
MWStz073	102.055	84.0468	101.048	C4H7NO2	[M+H]+	5-Hydroxy-2-pyrrolidinone	Alkaloids	Pyrrole alkaloids	-	-	62312-55-4	79999.6	71349.4	60524.2	75096.2	59269.4	57380.1	51015.2	54227.2	55480.1	39118.1	49755.9	40177	26936.3	58203	61545.3	65575.1	74327.1	51098.4	76155.9	67596.1	67596.1
pme2914	161.046	99.0501	162.053	C6H10O5	[M-H]-	3-Hydroxy-3-methylpentane-1,5-dioic acid	Amino acids and derivatives	Amino acids and derivatives	C03761	-	503-49-1	1.45698e+06	1.65876e+06	1.61848e+06	1.34715e+06	1.21759e+06	1.52973e+06	933109	1.89005e+06	1.58827e+06	610618	1.53938e+06	1.41543e+06	1.52033e+06	1.32578e+06	1.45416e+06	1.59049e+06	2.14089e+06	1.50651e+06	9	9	9
mws0230	120.066	74	119.058	C4H9NO3	[M+H]+	L-Threonine*	Amino acids and derivatives	Amino acids and derivatives	C00188	ko00260,ko00261,ko00290,ko00860,ko00970,ko01100,ko01110,ko01230,ko02010	72-19-5	473607	526977	464607	736178	646567	577309	600168	510889	604620	808991	906035	685502	541162	727337	727254	1.30429e+06	1.19359e+06	1.22965e+06	1.23279e+06	1.38204e+06	1.37378e+06
Lmmn000774	343.103	181.051	344.111	C15H20O9	[M-H]-	Dihydrocaffeoylglucose	Phenolic acids	Phenolic acids	-	-	-	653395	928371	482274	1.30545e+06	1.13685e+06	1.35149e+06	1.22671e+06	1.23575e+06	1.01883e+06	1.06652e+06	1.30597e+06	1.27456e+06	986916	1.0962e+06	1.08603e+06	1.38084e+06	580516	1.25771e+06	1.16984e+06	1.25902e+06	1.3973e+06
MWSslk146	595.167	433.122	594.159	C27H30O15	[M+H]+	4'-O-Glucosylvitexin	Flavonoids	Flavones	-	-	38950-94-6	3.84047e+07	4.64187e+07	4.12371e+07	5.62009e+07	5.17039e+07	4.85123e+07	4.28288e+07	5.87192e+07	4.51193e+07	4.29669e+07	4.51658e+07	5.56737e+07	4.21064e+07	4.12513e+07	4.55427e+07	3.78717e+07	5.58051e+07	4.14757e+07	6.38981e+07	5.86239e+07	6.04385e+07
pmb2620	207.066	133.1	208.074	C11H12O4	[M-H]-	3,4-Dimethoxycinnamic acid*	Phenolic acids	Phenolic acids	-	-	2316-26-9	50827.8	32428.6	34546.5	22678.1	27759.1	30040.2	30005.1	31036.2	39974.5	43511.4	50553.1	27527	42259.8	40078.5	45109	88624.4	75335.1	64917.2	21705.4	24625	20503.1
Hmqp006023	326.274	309.27	324.266	C20H36O3	[M+H]+	Ethyl 9-Hydroxy-10,12-octadecadienoic acid	Lipids	Free fatty acids	-	-	-	3063.09	2814.05	2960.24	3587.97	3300.28	3173.42	3932.42	3630.39	5887.15	7127.57	5518.11	4847.72	6978.55	7543.64	7204.17	22638.7	19058.2	18701.2	11761.8	21140.3	21646.9
Lmbn000198	133.014	71.0139	134.022	C4H6O5	[M-H]-	3-Dehydro-L-Threonic Acid*	Others	Saccharides	C03064	ko00053,ko01100	-	3.0807e+07	3.10931e+07	3.16631e+07	2.74978e+07	2.98444e+07	2.86242e+07	3.10471e+07	2.71269e+07	3.2152e+07	2.80846e+07	3.01653e+07	3.07073e+07	3.42375e+07	3.32567e+07	2.73047e+07	3.88271e+07	4.0502e+07	3.64945e+07	4.20281e+07	4.08482e+07	4.24632e+07
Lmsn005704	753.131	301	754.138	C35H30O19	[M-H]-	3-Hydroxyphloretin-4'-O-[4'',6''-O-(S)-HHDP]-β-D-glucoside	Flavonoids	Chalcones	-	-	-	227095	198155	194737	108744	127412	162634	122430	162737	159110	141207	166385	144828	136518	117094	138185	149242	152311	161150	144497	130226	99497.7
pme2827	239	223	240.245	C16H32O	[M-H]-	Palmitaldehyde	Lipids	Free fatty acids	C00517	ko00071	629-80-1	104960459	1.0814e+08	1.09509e+08	1.11422e+08	9.04745e+07	9.75041e+07	1.11407e+08	1.14398e+08	1.13996e+08	1.14405e+08	1.13928e+08	1.15565e+08	8.3558e+07	9.89966e+07	1.11791e+08	1.15293e+08	1.17529e+08	1.1855e+08	1.1502e+08	1.17265e+08	8.63197e+07
pmn001378	519.187	357.136	520.194	C26H32O11	[M-H]-	Pinoresinol-4-O-glucoside	Lignans and Coumarins	Lignans	C17529	-	41607-20-9	969026	1.04411e+06	1.04883e+06	568356	835970	899798	1.00836e+06	585863	672261	614888	691233	650163	790439	595092	649437	701728	745560	848636	768778	735618	559968
pmf0175	157.16	157.2	158.167	C10H22O	[M-H]-	2-Decanol*	Others	Saccharides	-	-	1120-06-5	1.57346e+06	1.67346e+06	1.63829e+06	1.56526e+06	1.38851e+06	1.53566e+06	1.45035e+06	1.49229e+06	1.40863e+06	1.31818e+06	943468	1.43894e+06	1.46225e+06	1.33423e+06	1.3935e+06	1.46109e+06	1.41527e+06	1.41676e+06	1.32028e+06	1.37788e+06	1.33986e+06
mws0639	153.019	109.029	154.027	C7H6O4	[M-H]-	2,3-Dihydroxybenzoic Acid*	Phenolic acids	Phenolic acids	C00196	ko01110	303-38-8	928014	872177	928413	641576	732671	695766	762808	753438	848170	756023	877797	724818	605403	638059	548916	569921	569166	556411	4.57114e+06	4.03073e+06	3.98301e+06
Lmsn004322	503.12	179.035	504.127	C24H24O12	[M-H]-	1,6-Di-O-caffeoyl-β-D-glucose*	Phenolic acids	Phenolic acids	-	-	-	5.95362e+06	4.21922e+06	4.32094e+06	2.92667e+06	3.66688e+06	3.09843e+06	4.04566e+06	3.15015e+06	3.56891e+06	4.13108e+06	3.93524e+06	3.14417e+06	3.38739e+06	3.11261e+06	3.39116e+06	3.6473e+06	3.16344e+06	3.55458e+06	3.20042e+06	2.99443e+06	3.32712e+06
mws0192	117.019	73	118.027	C4H6O4	[M-H]-	Succinic acid*	Organic acids	Organic acids	C00042	ko00020,ko00190,ko00250,ko00310,ko00350,ko00360,ko00620,ko00630,ko00640,ko00650,ko00760,ko00920,ko01100,ko01110,ko01200	110-15-6	6.28636e+07	5.46322e+07	6.04684e+07	5.95045e+07	6.62158e+07	5.82256e+07	6.43881e+07	5.89349e+07	6.20967e+07	7.78533e+07	7.19827e+07	5.96093e+07	8.88451e+07	7.44709e+07	7.28901e+07	7.73722e+07	8.61726e+07	8.52718e+07	9.32294e+07	8.80635e+07	9.02601e+07
pme0014	148.06	84	147.053	C5H9NO4	[M+H]+	L-Glutamic acid	Amino acids and derivatives	Amino acids and derivatives	C00025	ko00220,ko00250,ko00330,ko00332,ko00340,ko00430,ko00480,ko00524,ko00630,ko00650,ko00660,ko00860,ko00910,ko00970,ko01100,ko01110,ko01200,ko01210,ko01230,ko01240,ko02010	56-86-0	9.24232e+06	1.28162e+07	9.37391e+06	2.3623e+07	1.66327e+07	1.84933e+07	1.0257e+07	1.09244e+07	1.06102e+07	1.06211e+07	1.16917e+07	1.1838e+07	7.27719e+06	1.02156e+07	1.03745e+07	1.07989e+07	1.01304e+07	8.33491e+06	12371944	1.23176e+07	1.29939e+07
Lmqp000329	296.067	104.108	295.056	C8H14N3O7P	[M+H]+	5-Aminoimidazole ribonucleotide	Nucleotides and derivatives	Nucleotides and derivatives	-	-	25635-88-5	7.2746e+06	3365037	4.97088e+06	1.85894e+06	3.06412e+06	2.05801e+06	3.4842e+06	3.35093e+06	3.99882e+06	4.81162e+06	3.1296e+06	1.94603e+06	2.86694e+06	2.24168e+06	2.12723e+06	2.83905e+06	2.9891e+06	2.62623e+06	1.6361e+06	1.52136e+06	1.43149e+06
pma0104	369.119	207.1	368.09	C20H16O7	[M+H]+	N-Sinapoylhydroxycoumarin	Lignans and Coumarins	Coumarins	-	-	-	51489.4	53671.9	52374.5	89343.9	51489.4	80263.8	50332.8	52592.8	50588.4	41631.4	17636.4	91907.8	52520.8	39138.5	86515.3	111401	126625	91907.8	99772.2	101074	94706
Lmbp000123	164.074	56.0495	163.067	C6H13NO2S	[M+H]+	L-Homomethionine	Amino acids and derivatives	Amino acids and derivatives	C17213	ko00966,ko01110,ko01210	25148-30-5	1.33006e+06	770471	1.05266e+06	151237	231845	216236	349190	355783	380433	597289	593127	200728	358473	336057	338013	1.31153e+06	1.60502e+06	1.6033e+06	987426	926346	921359
MWS20147	449.108	287.061	448.101	C21H20O11	[M+H]+	Luteolin-3'-O-glucoside*	Flavonoids	Flavones	-	-	-	5.30375e+07	3.37492e+07	4.2201e+07	6.9091e+07	4.47955e+07	6.86459e+07	5.49058e+07	7.44417e+07	7.95037e+07	6.52526e+07	6.2574e+07	9.2167e+07	6.78821e+07	6.35199e+07	5.60383e+07	63198536	8.04117e+07	5.57501e+07	6.3421e+07	3.98798e+07	5.44461e+07
mws0133	123.055	80.05	122.048	C6H6N2O	[M+H]+	Nicotinamide	Others	Vitamin	C00153	ko00760,ko01100,ko01240	98-92-0	1.23287e+06	885138	1.18999e+06	665846	819607	694903	896217	840332	1.03582e+06	1.0231e+06	983921	789104	857561	855303	886193	985209	968577	992925	3.54452e+06	3.3879e+06	3.44958e+06
pme3337	384.115	252	383.108	C14H17N5O8	[M+H]+	Succinyladenosine	Nucleotides and derivatives	Nucleotides and derivatives	-	-	4542-23-8	1.28116e+06	1.37331e+06	1.14228e+06	1.14169e+06	1.43232e+06	1.37865e+06	1.48445e+06	1.28432e+06	1.23207e+06	1.46383e+06	1.59425e+06	1.32793e+06	1.65794e+06	1.73366e+06	1.58197e+06	1.7254e+06	1.72328e+06	1.59524e+06	1.38222e+06	1.36477e+06	1.43889e+06
pmn001610	307.264	307.3	308.272	C20H36O2	[M-H]-	Eicosadienoic acid	Lipids	Free fatty acids	C16525	ko01040	5598-38-9	39874.3	36962.2	210973	156181	193393	197636	246032	230817	244821	397840	375410	228991	381293	416745	395659	648310	643506	708578	461504	547437	576419
Zmxp003107	611.161	287.057	610.153	C27H30O16	[M+H]+	Luteolin-7,3'-di-O-glucoside	Flavonoids	Flavones	-	-	52187-80-1	1.11328e+06	960382	1.0609e+06	950740	961475	1.07007e+06	889991	950837	781835	760456	794140	936324	679484	618493	482646	465614	609535	428834	511050	428042	356402
pmb0880	482.324	341.305	481.317	C23H48NO7P	[M+H]+	LysoPE 18:0(2n isomer)	Lipids	LPE	-	-	-	9	9	9	9	9	9	18859.9	18928.7	17942.8	26684.5	21225.7	16673.2	24969.3	27051	25311.1	17676.2	19526.8	19046.4	10209.4	12437.3	14679.2
mws0058	299.056	284	300.063	C16H12O6	[M-H]-	Diosmetin (5,7,3'-Trihydroxy-4'-methoxyflavone)	Flavonoids	Flavones	C10038	-	520-34-3	37873.6	41541.9	35747.7	113403	65306.1	104091	137207	374767	141971	224355	198999	215919	190149	263593	337039	250887	335569	237523	576836	638469	673665
pme0274	132.102	69	131.095	C6H13NO2	[M+H]+	6-Aminocaproic acid	Organic acids	Organic acids	C02378	ko01100	60-32-2	3.39098e+06	2.89105e+06	3.75937e+06	2.62402e+06	4.40531e+06	4.20822e+06	4.04739e+06	4.24967e+06	3.23309e+06	8.2102e+06	5.62469e+06	3.99287e+06	4.98333e+06	6.87723e+06	5.68058e+06	2.14463e+07	2.20981e+07	1.49373e+07	1.84881e+07	1.64431e+07	1.75076e+07
mws4170	179.056	59.0139	180.063	C6H12O6	[M-H]-	D-Glucose*	Others	Saccharides	C00031	ko00010,ko00030,ko00052,ko00500,ko00520,ko00524,ko00901,ko01100,ko01110,ko02010	50-99-7	5.71254e+06	7.91285e+06	5.73492e+06	7.56886e+06	7.35076e+06	7.52163e+06	8.99449e+06	7.14259e+06	7.43046e+06	7.68382e+06	8.05365e+06	8.97245e+06	6.25438e+06	8.00849e+06	7.80601e+06	6.47511e+06	6.06677e+06	6.84989e+06	7.43842e+06	6.79832e+06	7.25305e+06
Lmtp004044	597.145	303.043	596.138	C26H28O16	[M+H]+	Quercetin-3-O-apiosyl(1→2)galactoside*	Flavonoids	Flavonols	-	-	-	238954	284644	349049	329312	277730	261663	275761	376058	323147	180781	215898	327425	267008	243381	187548	153770	191738	154208	189632	167640	207344
Lmgp003989	499.126	163.04	498.116	C25H22O11	[M+H]+	Dicaffeoylshikimic acid	Phenolic acids	Phenolic acids	-	-	-	1.77491e+06	1.46343e+06	1.07031e+06	362900	955195	527160	1.07246e+06	425424	1.00395e+06	553083	671628	630127	342319	546026	409770	423848	349993	369424	217490	509080	271051
mws0924	145.051	101	146.058	C6H10O4	[M-H]-	2-Methylglutaric acid*	Organic acids	Organic acids	-	-	617-62-9	371558	233991	273119	309936	819371	460061	924360	592694	790837	1.00694e+06	1.20799e+06	632093	1.33683e+06	1.27852e+06	1.14516e+06	1.21317e+06	1.2888e+06	1.10295e+06	712588	861631	815842
mws0208	145.051	101	146.058	C6H10O4	[M-H]-	Adipic Acid*	Organic acids	Organic acids	C06104	ko01100	124-04-9	371558	233991	273119	309936	819371	460061	924360	592694	790837	1.00694e+06	1.20799e+06	632093	1.33683e+06	1.27852e+06	1.14516e+06	1.21317e+06	1.2888e+06	1.10295e+06	712588	861631	815842
Hmlp000935	154.087	137.06	153.078	C8H11NO2	[M+H]+	Vanillylamine	Alkaloids	Phenolamine	C16666	ko00998,ko01100,ko01110	1196-92-5	240407	263702	247855	311827	270206	310318	226517	244778	259729	209110	228076	298521	203402	240323	266542	264520	252357	254261	247643	248255	324578
MWSHY0020	443.097	139.04	442.09	C22H18O10	[M+H]+	Epicatechin gallate*	Flavonoids	Flavanols	-	-	1257-08-5	6.83435e+06	8.23871e+06	6.82659e+06	6.00479e+06	7.08107e+06	6.80037e+06	7.31425e+06	7.16513e+06	7.33067e+06	6.73986e+06	6.32839e+06	6.56406e+06	5.79207e+06	7.17901e+06	7.03598e+06	7.06246e+06	6.43694e+06	6.11738e+06	7.26828e+06	6.8879e+06	5.91338e+06
Lmdp003509	435.092	303.061	434.085	C20H18O11	[M+H]+	Quercetin-3-O-xyloside (Reynoutrin)*	Flavonoids	Flavonols	-	-	549-32-6	6.72777e+06	9.16784e+06	1.08114e+07	1.1364e+07	9.75581e+06	9.70179e+06	7.76055e+06	1.83998e+07	1.35124e+07	8.54942e+06	7.35296e+06	8.54799e+06	1.05303e+07	7.61268e+06	9.22617e+06	9.61054e+06	8.53044e+06	7.40726e+06	7.84201e+06	8.82871e+06	7.88754e+06
mws0470	117.019	73	118.027	C4H6O4	[M-H]-	Methylmalonic acid*	Organic acids	Organic acids	C02170	ko00240,ko00280,ko00640,ko01100	516-05-2	6.21267e+07	5.35685e+07	6.07498e+07	5.66299e+07	6.43291e+07	5.342e+07	6.33703e+07	5.54501e+07	6.05551e+07	7.58678e+07	6.73897e+07	5.7233e+07	9.01551e+07	7.61832e+07	6.91725e+07	7.44386e+07	8.10698e+07	8.10883e+07	8.90033e+07	8.03505e+07	8.57434e+07
pmp001198	132.102	57.1	131.095	C6H13NO2	[M+H]+	6-Deoxyfagomine	Alkaloids	Piperidine alkaloids	-	-	197449-09-5	882848	738789	905881	906490	961050	994863	975119	1.0464e+06	1.08168e+06	1.78012e+06	1.82672e+06	901864	1.53014e+06	1.55633e+06	1.43018e+06	4.88695e+06	4.99527e+06	3.53115e+06	4.14611e+06	3.68726e+06	3.78757e+06
pma2987	142.097	124.087	141.09	C6H11N3O	[M+H]+	Histidinol	Alkaloids	Alkaloids	C00860	ko00340,ko01100,ko01110,ko01230	501-28-0	1.98049e+07	1.76117e+07	1.60675e+07	1.24306e+07	1.41435e+07	1.41734e+07	1.65732e+07	1.43954e+07	1.54709e+07	1.42835e+07	1.30324e+07	1.40481e+07	1.44369e+07	1.33436e+07	1.46416e+07	1.21651e+07	1.43943e+07	1.42847e+07	1.48677e+07	1.40875e+07	1.33137e+07
pmp001284	331.284	313.273	330.277	C19H38O4	[M+H]+	Monopalmitin	Lipids	Glycerol ester	-	-	542-44-9	213253	229668	233465	251756	263369	275674	263624	259338	276039	245090	248122	266933	232306	233365	254144	250320	260135	240300	267421	311948	306657
mws1200	177	145	178.063	C10H10O3	[M-H]-	Trans-4-Hydroxycinnamic Acid Methyl Ester*	Phenolic acids	Phenolic acids	-	-	19367-38-5	3.09416e+06	1.33364e+06	1.83291e+06	378717	751926	533279	848698	637675	1.01786e+06	761607	609071	425114	612125	557794	604854	398570	471256	429039	267315	298308	259499
Hmgp002327	188.071	118.06	187.063	C11H9O2N	[M+H]+	3-amino-2-naphthoic acid	Alkaloids	Alkaloids	-	-	-	1.81969e+07	6.80264e+06	9.44511e+06	6.77839e+06	8.83017e+06	8.53599e+06	1.17186e+07	1.06706e+07	1.30751e+07	2.26347e+07	2.21017e+07	1.39276e+07	3.02567e+07	3.14691e+07	3.14409e+07	7.34334e+07	7.35306e+07	7.04658e+07	6.27186e+07	5.99227e+07	6.36113e+07
MWSmce039	124.037	84.048	123.032	C6H5NO2	[M+H]+	Isonicotinic acid	Others	Vitamin	C07446	-	55-22-1	40535.8	23162.9	30500.4	17511.7	17239.3	27491.2	24363	20962.5	34354.8	22691.8	14975.4	20018.9	11675.9	21767.4	10912.3	7399.41	35584.2	25595.9	16400.8	15723.3	15792.5
MWSmce083	207.072	133.033	208.074	C11H12O4	[M-H]-	Ferulic acid methyl ester*	Phenolic acids	Phenolic acids	-	-	2309-07-1	70777.9	45245.7	54430.1	36124.1	43227.4	44787.1	41703.4	50710.6	60399.7	66803.6	78420	45648.6	71292.5	65459.5	76010.6	113077	119412	96167.5	37653.6	40893.9	32953
Hmmp004965	463.124	301.07	462.116	C22H22O11	[M+H]+	Diosmetin-7-O-glucoside*	Flavonoids	Flavones	-	-	20126-59-4	4.04633e+06	4.75884e+06	3.85311e+06	4.06743e+06	3.95266e+06	4.80825e+06	3.49204e+06	5.956e+06	4.51529e+06	4.57424e+06	3.64932e+06	5.30544e+06	3.1063e+06	3.71386e+06	5.10197e+06	2.98554e+06	4.39096e+06	2.80725e+06	4.29083e+06	4.77478e+06	4.30201e+06
Lssp210087	359.15	137.062	358.142	C20H22O6	[M+H]+	Matairesinol	Lignans and Coumarins	Lignans	C10682	ko00998,ko01100,ko01110	580-72-3	2.45121e+06	1.21479e+06	1.64123e+06	778455	486829	387132	530413	940663	1.59e+06	1.55358e+06	1.05822e+06	605387	911240	641749	562496	1.39569e+06	1.47834e+06	1.34147e+06	978403	1.00343e+06	1.0375e+06
mws0748	353.088	191.055	354.095	C16H18O9	[M-H]-	1-Caffeoylquinic acid*	Phenolic acids	Phenolic acids	-	-	1241-87-8	6.84177e+07	4.85152e+07	5.39822e+07	2.92259e+07	4.60497e+07	4.01861e+07	3.28795e+07	2.75417e+07	3.31322e+07	2.51514e+07	2.75274e+07	4.27005e+07	2.50978e+07	2.15036e+07	2.3983e+07	2.36012e+07	3.10216e+07	2.44007e+07	1.98425e+07	1.76426e+07	1.67467e+07
pmb3068	337.093	173.1	338.1	C16H18O8	[M-H]-	1-O-p-Coumaroylquinic acid	Phenolic acids	Phenolic acids	-	-	-	7.38228e+06	6.22656e+06	5.83947e+06	5.33368e+06	5.55085e+06	5.63239e+06	4.03034e+06	4.77957e+06	5.73509e+06	5.51349e+06	3.52763e+06	5.93887e+06	4.59978e+06	4.08998e+06	4.00075e+06	9	9	9	3.46731e+06	3.25762e+06	2.63977e+06
Lmtn003096	523.21	361.14	524.226	C26H36O11	[M-H]-	Secoisolariciresinol 4-O-glucoside	Lignans and Coumarins	Lignans	-	-	-	313992	312541	242142	355092	252875	321951	273655	254305	224160	237789	226886	293494	242142	219112	223246	268726	195195	247128	256986	258622	386978
mws1014	209.044	149.1	208.037	C10H8O5	[M+H]+	Fraxetin (7,8-Dihydroxy-6-methoxycoumarin)	Lignans and Coumarins	Coumarins	C09265	-	574-84-5	242574	254272	289419	326194	349408	282454	430877	426274	337815	698957	697820	580161	782702	719898	768189	1.69839e+06	1.71339e+06	2.02271e+06	1.85587e+06	1.77048e+06	1.65205e+06
Lmyn005006	595.146	287.055	596.153	C30H28O13	[M-H]-	Eriodictyol-7-O-(6''-O-p-coumaroyl)glucoside	Flavonoids	Flavanones	-	-	-	238951	233371	288720	169773	216251	166705	185934	174607	57749.4	155578	141822	109421	41806.9	139589	120496	141968	154263	172409	158645	131166	104676
Lhbp111734	361.163	137.059	360.157	C20H24O6	[M+H]+	Isolariciresinol	Lignans and Coumarins	Lignans	-	-	548-29-8	445410	425990	473706	457622	494666	556804	374968	413337	420299	388865	445982	429217	359093	482456	378882	353229	353728	330605	390389	387181	431357
pme1178	284.099	152	283.092	C10H13N5O5	[M+H]+	Guanosine	Nucleotides and derivatives	Nucleotides and derivatives	C00387	ko00230,ko01100,ko02010	118-00-3	7.59767e+06	8.91686e+06	7.96586e+06	7.48579e+06	8.47862e+06	7.89067e+06	8.66925e+06	9.45048e+06	9.05424e+06	9.0336e+06	9.59337e+06	8.1904e+06	8.78255e+06	8.70238e+06	8.04843e+06	1.67914e+07	1.76718e+07	1.60268e+07	1.82956e+07	3.48315e+06	1.77992e+07
pma3101	256.08	124.1	256.082	C11H14NO6+	[M]+	Nicotinate D-ribonucleoside	Others	Vitamin	C05841	ko00760,ko01100	17720-18-2	939235	1.33685e+06	998463	1.89658e+06	1.12271e+06	1.06917e+06	1.3158e+06	1.3676e+06	1.33109e+06	1.3319e+06	1.31814e+06	1.36635e+06	1.25784e+06	1.25834e+06	1.1998e+06	1.81086e+06	1.39504e+06	1.42802e+06	1.81011e+06	1.76053e+06	2.03597e+06
Jmgn004021	449.109	269.05	450.116	C21H22O11	[M-H]-	6-C-Glucosyl-2-Hydroxynaringenin	Flavonoids	Flavanones	-	-	-	319255	274769	258847	230371	187328	201940	237565	170028	187207	222835	202377	200964	185902	160387	138850	166948	173896	190584	226634	189515	205530
pmd0130	468.308	184.073	467.301	C22H46NO7P	[M+H]+	LysoPC 14:0	Lipids	LPC	-	-	20559-16-4	42000.8	33712.1	34981.7	91872.3	96158.2	76312.3	140317	173153	165991	238166	187928	161185	194289	228737	206246	145441	159079	194668	132695	165935	197177
mws0256	118.086	72.1	117.079	C5H11NO2	[M+H]+	L-Valine	Amino acids and derivatives	Amino acids and derivatives	C00183	ko00280,ko00290,ko00311,ko00460,ko00770,ko00966,ko00970,ko01100,ko01110,ko01210,ko01230,ko01240,ko02010	72-18-4	5.89979e+06	5.86082e+06	5.94084e+06	7.9977e+06	7.44559e+06	7.47146e+06	5.30623e+06	7.9741e+06	8.66028e+06	1.55824e+07	1.53774e+07	7.7159e+06	7.71555e+06	1.14462e+07	1.14182e+07	4.5658e+07	4.11493e+07	1.60099e+07	2.67333e+07	3.66313e+07	4.06404e+07
pmd0132	496.34	184.073	495.332	C24H50NO7P	[M+H]+	LysoPC 16:0(2n isomer)	Lipids	LPC	-	-	-	7.93348e+06	5.33622e+06	6.60371e+06	1.19359e+07	1.25447e+07	1.22768e+07	2.18617e+07	2.47328e+07	2.24122e+07	3.95359e+07	3.51567e+07	2.13075e+07	1.56109e+07	3.70847e+07	3.68532e+07	2.54378e+07	3.12565e+07	3.81016e+07	1.93483e+07	2.36221e+07	2.70553e+07
mws0120	258.11	104.111	257.103	C8H20NO6P	[M+H]+	Choline Alfoscerate	Lipids	PC	C00670	ko00564,ko00565	28319-77-9	2.69311e+06	1.83441e+06	1.57618e+06	1.30205e+06	1.47509e+06	1.28348e+06	1.72682e+06	1.35233e+06	1.63906e+06	2.07873e+06	1.4199e+06	618464	1.12326e+06	1.04143e+06	1.23994e+06	1.22717e+06	908517	1.26675e+06	950331	987905	1.0133e+06
Lmhp008833	494.324	184.073	493.317	C24H48NO7P	[M+H]+	LysoPC 16:1(2n isomer)	Lipids	LPC	-	-	-	79033.9	57236.9	81062.2	56820.2	91307.3	58581	163337	179188	200569	289069	315032	142053	254041	180600	189213	101033	162451	197909	261557	258017	291526
mws2218	195.088	83.0604	194.08	C8H10N4O2	[M+H]+	Caffeine	Alkaloids	Alkaloids	C07481	ko00232,ko01100,ko01110	58-08-2	9.45398e+06	8.37899e+06	8.37881e+06	7.96945e+06	8.29633e+06	8.37328e+06	8.68492e+06	7.72261e+06	8.06142e+06	8.40629e+06	8392413	8.39214e+06	8.02946e+06	8.45357e+06	8.01653e+06	8.14916e+06	8.50981e+06	8.1272e+06	8.2902e+06	8.2053e+06	8.28214e+06
MWSmce676	149.046	59.0132	150.053	C5H10O5	[M-H]-	D-Arabinose*	Others	Saccharides	C00216	ko00040,ko00053	10323-20-3	287225	348746	323294	394629	407622	381682	366224	392015	355850	423544	401218	391369	317748	433380	430587	389248	378391	455046	401118	403670	481856
pmc0281	400.146	136.11	399.139	C15H21N5O8	[M+H]+	Ribosyladenosine	Nucleotides and derivatives	Nucleotides and derivatives	-	-	-	606404	525026	557586	512150	447619	443401	537808	426207	505673	457695	472840	401059	494171	456187	450344	410734	406723	297363	411859	422132	374788
pmb0501	131.129	114.103	130.122	C5H14N4	[M+H]+	Agmatine	Alkaloids	Alkaloids	C00179	ko00330,ko01100	306-60-5	572215	397546	545368	429783	522264	439516	573094	420929	472544	549830	693522	430534	630847	609006	503750	575661	462363	544606	642618	563076	611345
MWS2056	115.075	69.0697	114.068	C6H10O2	[M+H]+	Delta-Hexalactone	Others	Lactones	-	-	823-22-3	3.01671e+06	3.159e+06	3.58044e+06	3.15111e+06	2.92108e+06	3.10735e+06	3.17986e+06	2.84699e+06	2.83533e+06	3.36481e+06	2.90418e+06	2.26202e+06	2.79152e+06	3.04881e+06	3.22735e+06	3.33226e+06	3.00238e+06	3.36769e+06	3.20784e+06	2.95992e+06	2.75482e+06
Lmfn000604	331.067	169.014	332.074	C13H16O10	[M-H]-	6-O-Galloyl-β-D-glucose*	Phenolic acids	Phenolic acids	-	-	13186-19-1	6.63287e+07	8.37058e+07	7.83104e+07	5.15237e+07	5.02389e+07	6.30056e+07	5.27176e+07	5.30526e+07	4.8475e+07	4.30703e+07	4.83237e+07	5.16927e+07	5.50999e+07	5.21671e+07	5.90818e+07	4.34889e+07	4.16082e+07	4.31944e+07	3.9526e+07	4.51367e+07	4.47726e+07
Lmhp010040	504.308	363.289	503.301	C25H46NO7P	[M+H]+	LysoPE 20:3	Lipids	LPE	-	-	-	9	9	9	22753.3	29207.9	25501.1	52950.9	45592.3	43109	57254.8	58050.3	49161.7	62170.9	73822.3	70978	54015.5	49436.8	52166.9	31545.7	32433.9	36895.2
Lmhp009773	515.322	261.221	514.314	C27H46O9	[M+H]+	1-α-Linolenoyl-glycerol-3-O-glucoside*	Lipids	Glycerol ester	-	-	-	53259.4	54261.3	29283.5	19908	80916.7	15364.2	184606	110014	138943	9	9	9	140955	91378	107591	52540.4	45090.4	66418.7	9	9	9
MWSHY0094	459.092	139.039	458.085	C22H18O11	[M+H]+	Gallocatechin gallate*	Flavonoids	Flavanols	-	-	4233-96-9	7.42989e+06	7.98039e+06	8.12071e+06	7.66101e+06	7.18426e+06	8.00454e+06	7.95412e+06	7.35167e+06	7.33991e+06	8.22405e+06	7.90423e+06	9.08843e+06	8.26633e+06	7.10209e+06	7.58211e+06	8.12324e+06	8.04925e+06	6.91726e+06	6.99189e+06	8.26645e+06	8.06178e+06
Lmzn001582	387.166	207.102	388.174	C18H28O9	[M-H]-	5'-Glucosyloxyjasmanic acid	Phenolic acids	Phenolic acids	-	-	-	310226	286279	242746	342564	218315	215742	218315	268125	226882	177696	199990	275295	224505	219002	236507	756032	892197	773853	660776	690627	699271
pmb0746	527.155	331.081	526.148	C27H26O11	[M+H]+	Tricin-4'-O-(guaiacylglycerol)ether	Flavonoids	Flavones	-	-	-	18041.1	18942	22170.8	221926	48615.3	147753	27403.3	109831	46224.7	33792.3	120913	90418.3	72833.1	49049.6	52424.8	159690	96288	144149	90980.5	88504.4	141121
Lmcn009122	253.217	235.209	254.225	C16H30O2	[M-H]-	(7Z)-Hexadecenoic acid*	Lipids	Free fatty acids	-	-	2416-19-5	25178	62257.5	69018.9	32871.8	35984.3	32475.8	39790	41781.2	41281.1	48009.6	46456.2	54768.2	47309.8	48599.8	48282	45853.5	58594.4	48695.2	41854.5	38343.2	37885
pmb2792	293.212	193.1	294.219	C18H30O3	[M-H]-	13-Hydroxy-6,9,11-octadecatrienoic acid	Lipids	Free fatty acids	-	-	74784-20-6	49478.3	54096.1	53453.1	28729.4	54906.9	66933	53740.3	56023.3	51559.3	46713.1	51273.5	59231.3	52123.7	52913.1	52665.4	57182.7	55171.1	61287.6	60057.3	61155.2	57692.4
Zmln000899	343.11	181.052	344.111	C15H20O9	[M-H]-	Syringaldehyde-4-O-glucoside	Phenolic acids	Phenolic acids	-	-	-	218281	294225	248606	216739	259317	248193	245508	258124	209833	147716	205288	206370	179442	151527	163306	228181	202616	178733	188352	183672	179147
mws1195	179.07	147.1	178.063	C10H10O3	[M+H]+	p-Coumaric acid methyl ester*	Phenolic acids	Phenolic acids	-	-	3943-97-3	1.62308e+06	799898	1.03063e+06	296287	471291	376978	491487	388370	568091	446713	403989	272338	361260	373426	350056	287697	283014	289799	247468	239298	219218
Hmhp001812	282.12	136.06	281.112	C11H15N5O4	[M+H]+	2'-O-Methyladenosine	Nucleotides and derivatives	Nucleotides and derivatives	-	-	2140-79-6	474828	443950	466753	384792	414086	469071	432266	459522	473802	450397	525501	589336	446485	484545	509702	649862	704738	683172	632379	552542	636044
pmb0855	496.34	184.073	495.332	C24H50NO7P	[M+H]+	LysoPC 16:0	Lipids	LPC	-	-	17364-16-8	3.4163e+06	6.46604e+06	6.04673e+06	1.20789e+07	1.50584e+07	1.07694e+07	1.93374e+07	2.20224e+07	2.31638e+07	3.41655e+07	2.91552e+07	2.4883e+07	2.83754e+07	3.76399e+07	3.07e+07	2.48701e+07	3.13025e+07	3.3515e+07	1.96025e+07	2.36186e+07	2.77758e+07
mws0097	357.134	151	358.142	C20H22O6	[M-H]-	Pinoresinol*	Lignans and Coumarins	Lignans	C05366	ko00998,ko01100,ko01110	487-36-5	2.14689e+06	2.18281e+06	2.27687e+06	1.18822e+06	1.52333e+06	1.51197e+06	1.18463e+06	1.12102e+06	954243	1.73565e+06	1.70702e+06	942442	2.17974e+06	2.05968e+06	2.06982e+06	5.98323e+06	5.88677e+06	5.3281e+06	5.4333e+06	5.56815e+06	5.37351e+06
pme2433	106.086	88	105.079	C4H11NO2	[M+H]+	Diethanolamine	Alkaloids	Alkaloids	C06772	ko00564	111-42-2	74670.8	74805.8	78493.9	99464.2	117507	97737.7	111955	106357	93832.1	128887	125275	101611	76363	111363	102463	107388	114683	115163	84711.4	93274	103321
Ymjm000150	353.088	191.059	354.095	C16H18O9	[M-H]-	4-O-Caffeoylquinic acid*	Phenolic acids	Phenolic acids	-	-	-	8.02306e+07	60827813	7.10776e+07	3.85284e+07	6.0413e+07	5.18202e+07	4.33579e+07	3.23901e+07	4.4344e+07	3.25701e+07	4.3181e+07	5.29931e+07	3.34123e+07	3.04148e+07	3.32827e+07	3.21337e+07	4.07592e+07	3.24719e+07	2.77572e+07	2.64747e+07	2.36646e+07
Zmgn000447	184.98	78.9583	185.993	C3H7O7P	[M-H]-	3-Phospho-D-glyceric acid	Others	Saccharides	C00197	ko00010,ko00030,ko00260,ko00270,ko00561,ko00630,ko00710,ko01100,ko01110,ko01200,ko01230,ko01240	820-11-1	1.58549e+06	1.79205e+06	1.29218e+06	717625	85705.6	517858	399142	383284	321944	503907	537474	356846	399248	495874	529360	631337	559241	610514	336029	434442	344928
pme0040	136.062	119	135.054	C5H5N5	[M+H]+	Adenine*	Nucleotides and derivatives	Nucleotides and derivatives	C00147	ko00230,ko00908,ko01100	73-24-5	3.77715e+06	2.91185e+06	3.13126e+06	2.02961e+06	2.34541e+06	1.95796e+06	3.27755e+06	2.86539e+06	3.4029e+06	4.96761e+06	4.63573e+06	2.34979e+06	3.79907e+06	3.76624e+06	3.58648e+06	4.85934e+06	5.28797e+06	5.49803e+06	5.83809e+06	4.65191e+06	6.20874e+06
MWSHY0189	433.113	271.066	432.106	C21H20O10	[M+H]+	Apigenin-7-O-glucoside(Cosmosiin)*	Flavonoids	Flavones	C04608	ko00944	578-74-5	2.80563e+07	3.04888e+07	3.53916e+07	1.82389e+07	3.14292e+07	2.75379e+07	2.74019e+07	2.10948e+07	2.38855e+07	1.98223e+07	1.96624e+07	1.14505e+07	1.62315e+07	17843208	1.61454e+07	9.38386e+06	1.02995e+07	1.30848e+07	1.27395e+07	1.03418e+07	9.11909e+06
Xmbp001692	171.028	81.0332	170.022	C7H6O5	[M+H]+	2,4,6-Trihydroxybenzoic acid	Phenolic acids	Phenolic acids	-	-	83-30-7	7.50735e+06	1.08045e+07	9.07243e+06	4.75843e+06	5.215e+06	1.15377e+06	4.82218e+06	4.57277e+06	4.56276e+06	3.05171e+06	3.33702e+06	4.8213e+06	3.88364e+06	4.44843e+06	4.13712e+06	2.53758e+06	2.85546e+06	2.47643e+06	2.73368e+06	3.07525e+06	2.7154e+06
pmp001267	320.295	302.285	319.288	C21H37NO	[M+H]+	2-(Dodecylamino)-3-phenyl-1-propanol	Others	Alcohol compounds	-	-	-	11995.8	18618.8	14574.2	16937.6	14045.2	14646.1	12660.5	12910.2	11525.3	13230.8	13922.4	14248.1	11577.5	11109.1	8928.94	14837.5	16888.9	10520.4	9177.18	6007.01	11042
pmb3064	499.146	163.2	500.153	C22H28O13	[M-H]-	3-O-p-Coumaroylquinic acid-O-glucoside	Phenolic acids	Phenolic acids	-	-	-	85846.4	69831.5	85967.1	172396	98418.2	131839	79678.3	144317	117049	117257	113779	131248	123374	111937	115801	299767	301895	219717	233304	233598	165914
Lmln010063	205.158	189.129	206.167	C14H22O	[M-H]-	2,6-Di-tert-butylphenol*	Phenolic acids	Phenolic acids	-	-	128-39-2	114225	135646	144947	108516	117952	114639	112780	124426	113377	111202	106937	119444	116490	124245	114252	112486	126368	113093	118316	124619	112640
Lmmp006598	623.138	271.06	622.132	C31H26O14	[M+H]+	Apigenin-7-O-(2''-feruloyl)glucuronide	Flavonoids	Flavones	-	-	-	254306	182946	369445	49551.1	142157	115281	129318	116145	255318	184640	125353	88576	129242	106608	90780.6	110233	83544.8	82678.5	62060.5	57459.9	49069.2
pme0376	271.061	151	272.068	C15H12O5	[M-H]-	Naringenin (5,7,4'-Trihydroxyflavanone)*	Flavonoids	Flavanones	C00509	ko00941,ko00943,ko01100,ko01110	480-41-1	2.93781e+06	2.69116e+06	2.88323e+06	1.23069e+06	1.44398e+06	1.17633e+06	1.50171e+06	1.30294e+06	1.77171e+06	1.45742e+06	1.31325e+06	1.41219e+06	1.38254e+06	1.1972e+06	1.22321e+06	1.02671e+06	986434	1.06849e+06	1.07996e+06	1.01361e+06	1.10847e+06
pme0006	116.071	70.1	115.063	C5H9NO2	[M+H]+	L-Proline	Amino acids and derivatives	Amino acids and derivatives	C00148	ko00330,ko00332,ko00970,ko01100,ko01110,ko01230,ko02010	147-85-3	2.13447e+06	2.23738e+06	1.71079e+06	3.96042e+06	2.86033e+06	3.40645e+06	3.63341e+06	3.09778e+06	3.62702e+06	4.91635e+06	5.52457e+06	3.97737e+06	4.1826e+06	4.21763e+06	3.99664e+06	1.18107e+07	9.40679e+06	1.13959e+07	1.01395e+07	9.44486e+06	1.2107e+07
MWSmce582	144.065	84.0449	143.058	C6H9NO3	[M+H]+	Methyl L-pyroglutamate	Alkaloids	Pyrrole alkaloids	-	-	4931-66-2	712896	343429	524304	361519	564043	254926	659270	450163	453721	749090	703776	448190	1.19635e+06	874742	628599	1.07518e+06	942539	1.00682e+06	390883	322543	413080
Lmmp003903	491.118	287.05	490.111	C23H22O12	[M+H]+	Kaempferol-3-O-(2''-O-acetyl)glucoside	Flavonoids	Flavonols	-	-	-	191066	169855	225610	182157	195066	202988	171531	507247	470514	298293	255968	271595	249973	204917	201819	139308	322862	157632	239595	200819	204918
MWSHY0118	343.118	282.094	342.11	C19H18O6	[M+H]+	5,6,7,4'-Tetramethoxyflavone	Flavonoids	Flavones	C14472	-	1168-42-9	58363.2	64482.3	66507.3	66916.2	72310.7	99146.6	46356.3	74170.1	39299.8	63245.7	32025.5	49585.4	62225.5	63153.1	79638.1	69351.4	40689.4	79023.1	113259	38824.6	101706
Zmjp000966	268.106	136.062	267.097	C10H13N5O4	[M+H]+	Vidarabine	Nucleotides and derivatives	Nucleotides and derivatives	-	-	5536-17-4	3.00449e+06	3.64568e+06	2.51832e+06	1.94408e+06	1.37253e+06	1.41272e+06	1.50334e+06	1.65023e+06	2.01707e+06	2.04401e+06	1.58927e+06	1.58136e+06	2.05419e+06	1.76793e+06	1.68778e+06	2.23005e+06	3.23533e+06	2.64062e+06	6.12146e+07	7.3824e+07	7.32216e+07
pmb3061	499.146	163.1	500.153	C22H28O13	[M-H]-	5-O-p-Coumaroylquinic acid O-glucoside	Phenolic acids	Phenolic acids	-	-	-	360356	335063	272261	527318	445333	501716	271075	383430	448419	660383	297191	573370	639358	450939	543711	1.06237e+06	1.40317e+06	894324	744798	756519	712946
pmn001516	325.057	125	326.064	C14H14O9	[M-H]-	5-Galloylshikimic acid	Phenolic acids	Phenolic acids	-	-	95719-51-0	482937	339621	470095	566366	455120	576895	426619	541861	693410	469412	553110	611975	440147	511523	469742	423770	625733	421671	390046	449077	371881
Lssp210075	457.111	139.038	456.106	C23H20O10	[M+H]+	(-)-epicatechin-3-O-(3''-O-methyl)gallate	Flavonoids	Other Flavonoids	-	-	83104-86-3	637555	219810	335895	386206	424681	340697	288009	155181	437258	302553	369024	210343	248896	138596	428194	271356	807417	485638	488066	385275	362819
pmb0885	291	190.9	290.188	C18H26O3	[M+H]+	4-Oxo-9Z,11Z,13E,15E-Octadecatetraenoic Acid	Lipids	Free fatty acids	-	-	-	76600.4	63891.4	67257.6	99748	74997.5	47445.9	63488.3	57038	70756.2	87651.1	88348.7	87024.1	102209	78498.1	64584.7	70141.1	68945.7	87445.7	16742.4	16992.4	16732.4
Zmjn001030	346.057	211.002	347.063	C10H14N5O7P	[M-H]-	Adenosine 2'-Phosphate	Nucleotides and derivatives	Nucleotides and derivatives	C00946	-	130-49-4	138840	236041	174962	153662	164847	205222	204068	154303	183873	152601	140901	190338	187167	216786	166019	116947	79491.9	153961	49893.9	70234.6	77688.3
Hmsn002272	327.11	165.05	328.116	C15H20O8	[M-H]-	Demethyl coniferin	Phenolic acids	Phenolic acids	-	-	-	2.74896e+06	2.86159e+06	2.94873e+06	1.69549e+06	2.87642e+06	2.23348e+06	2.74118e+06	1.84618e+06	2.16467e+06	1.8836e+06	2.31165e+06	1.94725e+06	1.60533e+06	1.47539e+06	1.78191e+06	1.91978e+06	1.89692e+06	1.95434e+06	1.10969e+06	1.4625e+06	1.56218e+06
mws0046	579.172	271.062	580.179	C27H32O14	[M-H]-	Naringenin-7-O-Neohesperidoside(Naringin)*	Flavonoids	Flavanones	C09789	ko00941	10236-47-2	572640	560174	475738	554851	553270	613339	542165	710555	586630	546012	503235	487870	435937	472611	520753	496363	509822	505058	591208	542119	503477
pme0193	147.076	84	146.069	C5H10N2O3	[M+H]+	L-Glutamine	Amino acids and derivatives	Amino acids and derivatives	C00064	ko00220,ko00230,ko00240,ko00250,ko00630,ko00750,ko00910,ko00970,ko01100,ko01230,ko01240,ko02010	56-85-9	973323	1.00441e+06	1.21023e+06	444960	597566	614091	781062	759156	810352	1.36494e+06	1.45834e+06	703646	1.06672e+06	947227	898884	4.44639e+06	4.89003e+06	4.5207e+06	2.68266e+06	2.54502e+06	2.86692e+06
pme0033	137.046	119	136.038	C5H4N4O	[M+H]+	Hypoxanthine	Nucleotides and derivatives	Nucleotides and derivatives	C00262	ko00230,ko01100	68-94-0	24336.6	40070.4	29949	26993.9	40671.8	31218.3	36385.1	33018.4	40297.9	46308	58728.9	37641.2	31327.1	39080.1	38956	37677.6	45896.5	54099	61502.6	64618.7	61852
mws0361	253.217	235.19	254.225	C16H30O2	[M-H]-	Palmitoleic Acid*	Lipids	Free fatty acids	C08362	ko00061	373-49-9	49295.8	52038.7	59384.9	28265.7	29324.5	33876.5	32657.1	35556.3	30902.1	35817.4	40155.9	41856.7	39938.4	36421.3	40000.9	36036	48588.7	36754.4	29044.3	29139.6	29983.9
Hmmp001310	188.071	118.065	187.063	C11H9NO2	[M+H]+	3-Indoleacrylic acid	Alkaloids	Plumerane	C21283	-	1204-06-4	1.33913e+07	5.0129e+06	7.64623e+06	4.38013e+06	6.13961e+06	6.50559e+06	9.13286e+06	8.56872e+06	9.4361e+06	1.67109e+07	1.69943e+07	10646583	2.35429e+07	2.45441e+07	2.47942e+07	6.08573e+07	6.3098e+07	5.73407e+07	5.01583e+07	4.37873e+07	5.16535e+07
Lmmn000806	131.035	87.0459	132.042	C5H8O4	[M-H]-	Dimethylmalonic acid*	Organic acids	Organic acids	-	-	595-46-0	192730	185883	198986	170242	170753	207637	225883	206925	201972	200321	196416	160778	187257	218979	150781	195784	237869	202556	145899	190627	179477
Lmhp008589	476.277	335.258	475.27	C23H42NO7P	[M+H]+	LysoPE 18:3(2n isomer)	Lipids	LPE	-	-	-	841086	610219	729289	1.15469e+06	544470	996854	928553	1.73036e+06	1.81288e+06	958437	2.43975e+06	1.72158e+06	2.70395e+06	2.81929e+06	1.06994e+06	1.02222e+06	1.08239e+06	1.18241e+06	2.64595e+06	5.95262e+06	7.70076e+06
Lmmp000897	611.143	287.054	610.132	C30H26O14	[M+H]+	Gallocatechin-(4α→8)-gallocatechin	Flavonoids	Flavanols	-	-	-	756472	775698	884431	666634	579511	694161	399788	824843	578469	416503	447238	441834	286177	397990	533888	348832	319966	318355	413168	353927	339011
MWS2430	241.218	241.211	242.225	C15H30O2	[M-H]-	13-methylmyristic acid	Lipids	Free fatty acids	-	-	2485-71-4	1.06997e+06	204051	969686	576548	593006	706332	703428	734986	743649	739364	743034	865014	756741	750343	775753	733687	940287	718277	593715	632988	623034
MWSmce689	293.248	95.0855	292.24	C19H32O2	[M+H]+	Methyl linolenate	Lipids	Free fatty acids	-	-	301-00-8	18382	9	8462.55	9	9	9	83136.9	92262.5	144274	623658	333423	93544.4	385360	200651	173516	69551.8	138663	129968	23861.6	41181.2	33637.8
NK10251888	203.15	70.0653	202.143	C8H18N4O2	[M+H]+	NG,NG-Dimethyl-L-arginine*	Amino acids and derivatives	Amino acids and derivatives	C03626	-	30315-93-6	1.45086e+06	932297	1.08885e+06	600105	771110	593512	1.11381e+06	750943	928930	917621	840825	793508	850232	824464	718366	868726	782219	938447	769554	660928	751161
MWSmce295	245.072	113.032	244.07	C9H12N2O6	[M+H]+	1-beta-D-Arabinofuranosyluracil	Nucleotides and derivatives	Nucleotides and derivatives	C16908	-	3083-77-0	66210.1	85774.9	59991.9	42580.2	57962	40742	74539.1	71946.4	91199.6	91044.8	67470.8	58672.4	78786.4	52299.4	55962.7	138135	166311	174633	219904	218863	178816
Lmsn003778	493.099	169.014	494.106	C22H22O13	[M-H]-	1-O-Caffeoyl-4-O-galloyl-β-D-glucose	Phenolic acids	Phenolic acids	-	-	-	2.59177e+07	2.21507e+07	2.54771e+07	2.40704e+07	1.59238e+07	2.29624e+07	2.39909e+07	2.30554e+07	1.92624e+07	2.53665e+07	2.11633e+07	2.06636e+07	2.38435e+07	1.81852e+07	2.21477e+07	2.95103e+07	2.74867e+07	3.23984e+07	2.35713e+07	3.06391e+07	2.37723e+07
MWS20148	433.113	271.074	432.106	C21H20O10	[M+H]+	Apigenin-4'-O-glucoside*	Flavonoids	Flavones	-	-	-	2.39284e+07	2.83119e+07	3.94023e+07	1.93924e+07	2.43118e+07	2.3617e+07	2.4413e+07	2.27809e+07	2.06771e+07	2.2532e+07	2.05242e+07	9.4188e+06	1.48602e+07	1.34476e+07	1.57805e+07	8.84591e+06	1.00489e+07	1.06244e+07	1.11501e+07	9.55837e+06	8.39551e+06
Lmtn000940	345.083	139.04	346.09	C14H18O10	[M-H]-	1-O-(3,4-Dihydroxy-5-methoxy-benzoyl)-glucoside	Phenolic acids	Phenolic acids	-	-	-	1.87423e+06	3.29527e+06	2.48642e+06	1.65217e+06	2.22576e+06	2.69344e+06	2.26599e+06	1.45066e+06	1.8607e+06	1.66549e+06	1.65194e+06	2.41171e+06	1.65861e+06	2.26667e+06	1.75589e+06	1.526e+06	1.35403e+06	1.56535e+06	1.98548e+06	1.80241e+06	2.22782e+06
pme2954	303.05	137.022	302.043	C15H10O7	[M+H]+	Quercetin	Flavonoids	Flavonols	C00389	ko00941,ko00944,ko01100,ko01110	117-39-5	578893	600210	653580	632103	621107	617352	565001	599126	638155	9	9	9	474596	515191	526284	9	9	9	510529	522632	635588
mws5038	341.109	89.0249	342.116	C12H22O11	[M-H]-	Isomaltulose*	Others	Saccharides	C01742	-	13718-94-0	1.91252e+06	2.21766e+06	2.21062e+06	3.56166e+06	3.82541e+06	3.68625e+06	3.1942e+06	3.11195e+06	3.02686e+06	3.25356e+06	3.24513e+06	3.05426e+06	2.84142e+06	3.43397e+06	3.39383e+06	2.50914e+06	2.50279e+06	2.48454e+06	2.9465e+06	2.93798e+06	3.30694e+06
HJN094	729.149	407.074	730.153	C37H30O16	[M-H]-	Galloylprocyanidin B4	Tannins	Proanthocyanidins	-	-	-	1.53732e+06	2.15005e+06	2.13129e+06	1.40161e+06	2.04344e+06	1.85479e+06	1.87348e+06	2.45536e+06	1.70396e+06	1.44424e+06	1.77556e+06	1.3952e+06	1.62051e+06	1.44839e+06	1.52301e+06	1.3213e+06	1.6229e+06	1.34713e+06	2.19925e+06	2.07303e+06	1.65159e+06
Lmhp010514	506.324	365.305	505.317	C25H48NO7P	[M+H]+	LysoPE 20:2(2n isomer)	Lipids	LPE	-	-	-	5022.69	3004.75	5323.86	27434	33635.4	27110.2	61358.1	56173.2	47912.1	71023.9	74107.1	57473.3	66319.5	94017.9	90208.8	62121.6	65515.3	73033.9	37195.7	41738.2	43238.8
mws0178	353.088	191.055	354.095	C16H18O9	[M-H]-	Chlorogenic acid (3-O-Caffeoylquinic acid)*	Phenolic acids	Phenolic acids	C00852	ko00940,ko00941,ko00945,ko01110	327-97-9	6.60427e+07	5.08913e+07	5.179e+07	2.90509e+07	4.28677e+07	3.34332e+07	4.54018e+07	3.05615e+07	3.93131e+07	3.65791e+07	3.70035e+07	2.92073e+07	2.97906e+07	2.82305e+07	2.9027e+07	3.12722e+07	3.16473e+07	3.48547e+07	2.96514e+07	2.82701e+07	2.6882e+07
mws1346	162.076	98	161.069	C6H11NO4	[M+H]+	DL-2-Aminoadipic acid	Alkaloids	Alkaloids	C00956	ko00300,ko00310,ko00311,ko01100,ko01110,ko01210,ko01230	542-32-5	129852	162112	149784	155334	121293	154843	130064	118170	157248	159186	122463	125625	78227.9	122467	121494	187917	173204	162157	169372	139824	158103
pmb0484	104.1	60.1	104.107	C5H14NO+	[M]+	Choline	Alkaloids	Alkaloids	C00114	ko00260,ko00564,ko01100,ko02010	62-49-7	5.7016e+07	6.60743e+07	5.66663e+07	6.36272e+07	6.79426e+07	6.79784e+07	6.21062e+07	6.2129e+07	6.71977e+07	6.95261e+07	7.33438e+07	7.06575e+07	6.43912e+07	7.2096e+07	7.75169e+07	7.78012e+07	7.75894e+07	8.27661e+07	5.38618e+07	5.31072e+07	5.1919e+07
Lmsn005122	461.109	169.014	462.116	C22H22O11	[M-H]-	1-O-Galloyl-6-O-Cinnamoyl-β-D-glucose*	Phenolic acids	Phenolic acids	-	-	115746-69-5	1.29251e+06	1.01359e+06	1.1188e+06	1.47095e+06	1.2227e+06	1.37592e+06	1.02533e+06	1.46601e+06	1.38169e+06	1.19428e+06	1.27012e+06	1.96194e+06	1.1803e+06	1.27551e+06	1.24831e+06	1.27002e+06	1.61767e+06	1.15002e+06	1.24714e+06	1.22408e+06	1.07184e+06
Lmcp001538	181.073	138.067	180.065	C7H8N4O2	[M+H]+	Theobromine	Alkaloids	Alkaloids	C07480	ko00232,ko01100,ko01110	83-67-0	5.87153e+06	4.47149e+06	5.32046e+06	5.34591e+06	5.05439e+06	6.41779e+06	5.63751e+06	5.43926e+06	6.66621e+06	7.38617e+06	7.6064e+06	5.97429e+06	6.61412e+06	7.6485e+06	7.22326e+06	8.20338e+06	7.76926e+06	6.10268e+06	5.60187e+06	5.11212e+06	5.66755e+06
pmb0665	611.161	465.1	610.153	C27H30O16	[M+H]+	Orientin-7-O-glucoside	Flavonoids	Flavones	-	-	-	2.64906e+06	3.15542e+06	4.30024e+06	2.75795e+06	3.65395e+06	3.08273e+06	3.01037e+06	3.46682e+06	3.02485e+06	2.60619e+06	2.75846e+06	2.86161e+06	3.31649e+06	3.39314e+06	3.0637e+06	2.28191e+06	2.16722e+06	2.37043e+06	2.7189e+06	2.63824e+06	2.90697e+06
mws1078	138.055	92.1	137.048	C7H7NO2	[M+H]+	Anthranilic Acid	Phenolic acids	Phenolic acids	C00108	ko00380,ko00400,ko00998,ko01058,ko01100,ko01110,ko01230	118-92-3	112508	93355.8	118516	76575	103844	138137	201987	312555	121407	109380	199772	190625	304573	434269	586546	2.27281e+06	984514	2.80581e+06	2.03763e+06	1.9233e+06	2.46988e+06
Ymjm000151	353.088	191.058	354.095	C16H18O9	[M-H]-	5-O-Caffeoylquinic acid*	Phenolic acids	Phenolic acids	-	-	-	7.56163e+07	6.57956e+07	6.99861e+07	3.61111e+07	5.84116e+07	5.10398e+07	4.27135e+07	3.39767e+07	4.22484e+07	3.38107e+07	3.89077e+07	5.45703e+07	3.33589e+07	2.91706e+07	3.2333e+07	3.24513e+07	3.91532e+07	3.30097e+07	2.63353e+07	2.58453e+07	2.20901e+07
Jmwn002117	331.103	153.02	332.111	C14H20O9	[M-H]-	2-(3,4-dihydroxyphenyl)ethanediol 1-O-β-D-glucopyranoside*	Phenolic acids	Phenolic acids	-	-	-	183870	302475	198708	426278	312614	385983	292725	317415	241532	268493	315081	360979	225940	291543	253871	327564	275694	287814	363632	453885	382563
MWS5169	172.04	128.05	173.048	C10H7NO2	[M-H]-	Quinoline-4-carboxylic acid	Alkaloids	Quinoline alkaloids	C06414	-	486-74-8	6004.96	6025.35	18623.3	7701.66	6324.86	5042.1	18080.2	16770.8	23106.3	29696.5	29187.6	21530.3	11187.1	22252.5	8058.27	20952.5	28459.7	8683.12	18546.1	15507.9	6440.55
Lmhp009129	482.324	184.073	481.317	C23H48NO7P	[M+H]+	LysoPC 15:0(2n isomer)	Lipids	LPC	-	-	-	20800.6	17502	19587.1	25808.3	23242.1	20449.5	35727.8	42237.4	35137.4	62116.8	54475.5	35876.5	48819.1	53491.9	54506.1	46019.2	47589.5	58466.8	58899.3	55759.2	68170.5
pmb2319	482.324	184.073	481.317	C23H48NO7P	[M+H]+	LysoPC 15:0	Lipids	LPC	-	-	108273-89-8	20800.6	17502	19587.1	25808.3	23242.1	20449.5	35727.8	42237.4	35137.4	62116.8	54475.5	35876.5	48819.1	53491.9	54506.1	46019.2	47589.5	58466.8	58899.3	55759.2	68170.5
Smcp000882	328.13	310.12	327.132	C15H21NO7	[M+H]+	N-benzoyl-2-aminoethyl-β-D-glucopyranoside	Alkaloids	Alkaloids	-	-	-	9	9	9	14625.9	26048.3	18076.2	28199.4	25567.6	29170.1	24313.7	32492.7	27877.4	24307.9	44493.4	56094	55861.9	43912.1	64910.1	1.90387e+06	1.99379e+06	1.85354e+06
pme0181	170.092	124	169.085	C7H11N3O2	[M+H]+	3-Methyl-L-Histidine*	Amino acids and derivatives	Amino acids and derivatives	C01152	ko00340,ko01100	368-16-1	1.50146e+06	1.2388e+06	1.38943e+06	481764	944429	731953	1.1343e+06	901223	1.13766e+06	1.03336e+06	835519	599122	877122	690509	745382	607283	876290	729569	435007	463546	416744
pmp000589	551.103	303.051	550.096	C24H22O15	[M+H]+	Quercetin-7-O-(6''-malonyl)glucoside	Flavonoids	Flavonols	-	-	-	1.89854e+06	2.0721e+06	2.18656e+06	2.01545e+06	2.55051e+06	1.83354e+06	1.95925e+06	2.82024e+06	2.07156e+06	1.51896e+06	1.8266e+06	2.08343e+06	2.01405e+06	1.90423e+06	2.08983e+06	1.31298e+06	1.73934e+06	1.61096e+06	1.9336e+06	1.47226e+06	1.27026e+06
mws0018	203.223	83	202.216	C10H26N4	[M+H]+	Spermine	Alkaloids	Alkaloids	C00750	ko00330,ko00410,ko00480,ko00770,ko01100,ko01240	71-44-3	1.52016e+07	1.26581e+07	1.22997e+07	8.0949e+06	1.03013e+07	1.01649e+07	1.16604e+07	9.90257e+06	1.07324e+07	9.53711e+06	8.9699e+06	9.1667e+06	1.04914e+07	8.86849e+06	1.02445e+07	9.22414e+06	9.54087e+06	9.86131e+06	1.09913e+07	9.92115e+06	9.02945e+06
Lmsp003252	641.171	317.066	640.164	C28H32O17	[M+H]+	Isorhamnetin-3-O-sophoroside	Flavonoids	Flavonols	-	-	-	3977.04	10016.7	10499.8	19352.7	21285.8	18521.8	17705	8731.8	13452.6	27594.1	24848	13975.6	35391.9	40198.2	27640.7	32391	19968.6	25515.4	2904.82	15788.6	20680.3
Zmhn002301	325.093	163.039	326.1	C15H18O8	[M-H]-	p-Coumaric acid-4-O-glucoside*	Phenolic acids	Phenolic acids	C06739	-	117405-48-8	2.89994e+06	4.10565e+06	3.59532e+06	2.91506e+06	2.91361e+06	3.72897e+06	2.71833e+06	2.95073e+06	2.86292e+06	2.52335e+06	2.27596e+06	2.31361e+06	2.13492e+06	1.94119e+06	2.35958e+06	2.41961e+06	2.37167e+06	2.04252e+06	2.02073e+06	2.06051e+06	1.89722e+06
MWSslk165	609.183	301.081	608.174	C28H32O15	[M+H]+	Diosmetin-7-O-Neohesperidoside (Neodiosmin)*	Flavonoids	Flavones	-	-	38665-01-9	341100	330215	294813	335299	342915	355153	288823	366617	273965	289701	252180	394803	395197	267696	329008	345609	355555	271372	428587	410645	326984
pme0295	146.081	86	145.074	C6H11NO3	[M+H]+	4-Acetamidobutyric acid	Organic acids	Organic acids	C02946	ko00330,ko01100	3025-96-5	1.18574e+06	1.44399e+06	2.93266e+06	1.74583e+06	961319	1.76866e+06	1.33467e+06	1.46864e+06	2.38507e+06	1.19138e+06	1.14152e+06	2.05812e+06	1.25588e+06	711571	822300	720573	569608	955706	723769	632748	1.84263e+06
mws2118	435.13	166.7	436.137	C21H24O10	[M-H]-	Phloretin-2'-O-glucoside (Phlorizin)	Flavonoids	Chalcones	C01604	ko00941,ko01110	60-81-1	463168	812119	545448	1.11915e+06	1.02969e+06	1.05736e+06	579468	809169	767185	403944	597872	830737	940954	650882	843207	947454	749449	722453	1.00777e+06	728439	1.17384e+06
pmp000008	359.113	344.08	358.105	C19H18O7	[M+H]+	5-Hydroxy-6,7,3',4'-tetramethoxyflavone	Flavonoids	Flavones	-	-	21763-80-4	4.03849e+06	3.07726e+06	3.41413e+06	2.90623e+06	3.83749e+06	3.23513e+06	3.95986e+06	2.73724e+06	3.17266e+06	3.59524e+06	3.91595e+06	3.53505e+06	3.23546e+06	1.99359e+06	3.43544e+06	3.52974e+06	3.13775e+06	3.52415e+06	3.42102e+06	2.70773e+06	3.282e+06
mws1401	175.108	84	174.101	C7H14N2O3	[M+H]+	L-Theanine	Amino acids and derivatives	Amino acids and derivatives	C01047	-	3081-61-6	2.33369e+07	2.02279e+07	1.94268e+07	23136410	1.8689e+07	2.09295e+07	1.93781e+07	2.01956e+07	2.25064e+07	1.85816e+07	2.1948e+07	1.99209e+07	1.9267e+07	2.03282e+07	1.95293e+07	1.91016e+07	1.99715e+07	1.99992e+07	2.4001e+07	1.94814e+07	1.97828e+07
MWSmce165	165.082	59.0159	166.084	C6H14O5	[M-H]-	L-Fucitol	Others	Saccharides	-	-	13074-06-1	423309	424896	405946	517732	509058	526289	543525	474200	492760	544250	509579	543618	450876	539872	491525	456322	508421	544802	699449	698871	699680
pmb3055	513.1	191.1	514.132	C22H26O14	[M-H]-	p-Coumaroylquinic acid-4'-O-glucuronide	Phenolic acids	Phenolic acids	-	-	-	4.0843e+07	2.42852e+07	3.87074e+07	1.96496e+07	3.34494e+07	2.08745e+07	2.97005e+07	3.75881e+07	4.48646e+07	5.0423e+07	4.73159e+07	2.69265e+07	4.32336e+07	4.1522e+07	4.41352e+07	2.98639e+07	4.5945e+07	3.49895e+07	2.84753e+07	2.67884e+07	2.43946e+07
pme3967	312.13	180	311.123	C12H17N5O5	[M+H]+	2-(Dimethylamino)guanosine*	Nucleotides and derivatives	Nucleotides and derivatives	-	-	2140-67-2	6.9725e+06	9.00376e+06	8.88793e+06	9.89178e+06	9.82138e+06	1.01862e+07	1.00512e+07	9.62308e+06	9.27779e+06	8.37844e+06	9.45086e+06	9.2418e+06	8.02491e+06	1.03885e+07	9.66738e+06	9.51435e+06	7.19752e+06	9.23348e+06	9.6973e+06	8.22265e+06	1.02271e+07
Lmtn004049	263.129	204.115	264.136	C15H20O4	[M-H]-	Abscisic acid	Organic acids	Organic acids	C06082	ko00906,ko01100,ko01110,ko04075	21293-29-8	301242	254351	274593	348974	563181	366248	689728	489771	470977	611007	512803	338794	390978	363575	276789	352573	392643	363769	367852	362892	291517
Lmbn013410	205.16	189.127	206.167	C14H22O	[M-H]-	2,4-Di-Tert-Butylphenol*	Phenolic acids	Phenolic acids	-	-	96-76-4	121501	142428	154028	117033	119790	118456	75926	125609	115087	111276	119896	106899	116910	122282	113448	118323	134284	114648	118167	114322	122250
mws0248	243.062	110	244.07	C9H12N2O6	[M-H]-	Uridine	Nucleotides and derivatives	Nucleotides and derivatives	C00299	ko00240,ko01100,ko02010	58-96-8	66760.4	62744	58914.2	27438.5	23202	27504.5	39032.6	41687.8	47709.5	98003.5	79621.6	21864	66156.3	61986	71973.6	133984	105740	98166.5	198760	108806	138991
MWS2442	259.022	96.9688	260.03	C6H13O9P	[M-H]-	D-Fructose 6-Phosphate*	Others	Saccharides	C00085	ko00052,ko00500,ko00710,ko01100,ko01110,ko01200	643-13-0	5.79775e+06	4.97591e+06	5.13102e+06	2.5061e+06	3.89043e+06	2.96424e+06	5.70573e+06	4.73841e+06	4.96697e+06	5.1831e+06	4.25362e+06	3.21264e+06	4.48461e+06	4.42945e+06	4.29907e+06	4.68313e+06	4.78722e+06	5.26013e+06	3.05796e+06	3.1477e+06	2.39292e+06
mws0214	181.072	71	182.079	C6H14O6	[M-H]-	D-Sorbitol	Others	Saccharides	C00794	ko00051,ko00052,ko01100,ko02010	50-70-4	55329.9	54906.3	68365.8	50351.7	48175.9	47592.9	34191.8	44546.1	55420.2	49205.4	42990.7	54633.3	44548.5	54098.8	47979.7	52312.8	47465.2	53355.4	48181	40924.6	61648
Lmbn002648	163.04	119.05	164.047	C9H8O3	[M-H]-	α-Hydroxycinnamic Acid*	Phenolic acids	Phenolic acids	C02763	ko00360,ko01100	5801-57-0	994748	854984	837389	398220	647129	518468	797394	696913	651530	842391	699524	493074	690744	726232	613327	564908	667720	580847	366205	439805	393947
mws0744	319.046	301	320.053	C15H12O8	[M-H]-	Dihydromyricetin (Ampelopsin)	Flavonoids	Flavanonols	C02906	ko00941,ko01110	27200-12-0	1.0825e+06	1.27524e+06	1.15098e+06	951347	924163	1.13522e+06	1.06384e+06	1.03149e+06	905723	851873	881960	1.03194e+06	909742	865692	1.00984e+06	791755	928950	1.06051e+06	702696	734629	703383
pmp001135	595.145	147	594.137	C30H26O13	[M+H]+	Biondnoid I	Flavonoids	Flavonols	-	-	142750-32-1	3.88088e+06	2.85406e+06	4.25017e+06	2.22617e+06	3.22452e+06	3.15565e+06	2.96431e+06	4.77234e+06	4.11247e+06	3.65377e+06	2.07956e+06	2.14419e+06	2.3384e+06	418587	2.02645e+06	2.16416e+06	2.95372e+06	2.15935e+06	1.55446e+06	1.46069e+06	2.64324e+06
Lmhp008718	506.324	184.073	505.317	C25H48NO7P	[M+H]+	LysoPC 17:2	Lipids	LPC	-	-	-	22169.5	26691.6	24675.1	34800	30847.2	32937.5	46891.6	62129	58774.8	80236.6	79496.3	55914.1	11771.8	56229.1	68176.4	40401.5	52611.7	61900.9	98239.4	96509.3	49728.6
pmb0863	492.308	184.073	491.301	C24H46NO7P	[M+H]+	LysoPC 16:2(2n isomer)	Lipids	LPC	-	-	-	9	9	9	15530.2	25196.4	16571.9	29153.9	33863.5	34939.2	68675.4	59096	29932.8	63199.3	64170.8	50257.2	37822.1	51740	60322.9	83517.9	64222.9	84996.9
pmb3107	359.098	182.1	360.106	C15H20O10	[M-H]-	Glucosyringic Acid	Phenolic acids	Phenolic acids	-	-	-	47461.8	46362.7	42888.6	133481	82563.1	96061.4	92378.6	85455.4	70096	110739	98563.3	79040.6	108926	103872	101779	102098	95376.8	103550	76843.8	70724.8	73256.7
MWS1709	133.014	71.0097	134.022	C4H6O5	[M-H]-	D-Malic acid*	Organic acids	Organic acids	C00497	ko00650,ko01100	636-61-3	3.00004e+07	3.05409e+07	3.09672e+07	2.58072e+07	2.77491e+07	2.59124e+07	3.00713e+07	2.46283e+07	2.8605e+07	2.73128e+07	2.59956e+07	2.90617e+07	3.08866e+07	2.94878e+07	2.78998e+07	3.77761e+07	3.8571e+07	3.53689e+07	3.99063e+07	3.93373e+07	4.15391e+07
Lmyn003971	521.203	359.149	522.21	C26H34O11	[M-H]-	Dihydrodehydrodiconiferyl alcohol-4-O-glucoside*	Lignans and Coumarins	Lignans	-	-	-	36668.7	181474	83494.1	584335	254388	339931	235132	282569	156058	169378	226275	313355	179008	237246	191328	310688	242046	226961	586452	606282	813206
Lmdp002969	481.097	319.057	480.09	C21H20O13	[M+H]+	Myricetin-3-O-galactoside*	Flavonoids	Flavonols	-	-	15648-86-9	7.92016e+06	8.42999e+06	8.44857e+06	6.46639e+06	7.57101e+06	7.26868e+06	8.67725e+06	7.39552e+06	7.88567e+06	7.68255e+06	6.96533e+06	8.05265e+06	7.97212e+06	7.34878e+06	6.25198e+06	6.41495e+06	6.94501e+06	7.05728e+06	4.77637e+06	5.04361e+06	5.98933e+06
mws1080	341.109	179.056	342.116	C12H22O11	[M-H]-	Galactinol	Others	Saccharides	C01235	ko00052,ko01100	3687-64-7	1.01045e+07	1.42215e+07	1.2866e+07	1.88137e+07	1.59739e+07	1.41267e+07	1.25159e+07	1.44031e+07	1.73099e+07	1.65508e+07	1.35444e+07	1.79574e+07	1.38904e+07	1.73996e+07	1.54612e+07	1.19466e+07	1.1696e+07	1.21277e+07	1.39616e+07	1.40549e+07	1.68426e+07
Lmlp003161	265.155	177.062	264.147	C14H20N2O3	[M+H]+	N-Feruloylputrescine	Alkaloids	Phenolamine	C10497	ko00330,ko01100	501-13-3	606969	741393	685572	527613	1.19417e+06	1.32911e+06	692774	997528	592586	806170	1.31443e+06	999472	893739	1.00047e+06	891833	4.92194e+06	3.44158e+06	2.20009e+06	1.98048e+06	2.42517e+06	2.28775e+06
pmb3074	337.093	191.05	338.1	C16H18O8	[M-H]-	5-O-p-Coumaroylquinic acid*	Phenolic acids	Phenolic acids	C12208	ko00940,ko00941,ko00945,ko01110	1899-30-5	3.54382e+07	2.79797e+07	2.49785e+07	1.3054e+07	1.83225e+07	1.56965e+07	2.14186e+07	2.00112e+07	2.41768e+07	2.97375e+07	2.43344e+07	1.94274e+07	1.78557e+07	1.48599e+07	1.53645e+07	1.4781e+07	2.02124e+07	1.86095e+07	1.34293e+07	1.37636e+07	1.20234e+07
pme3033	104.071	86	103.063	C4H9NO2	[M+H]+	N,N-Dimethylglycine	Amino acids and derivatives	Amino acids and derivatives	C01026	ko00260,ko01100	1118-68-9	449067	488389	458815	802483	868990	836053	1.72161e+06	1.21475e+06	1.38759e+06	1.62597e+06	1.3127e+06	1.12523e+06	1.34523e+06	1.23999e+06	1.1424e+06	641364	660097	794697	812636	772451	818503
mws1488	255.233	237.222	256.24	C16H32O2	[M-H]-	Palmitic acid	Lipids	Free fatty acids	C00249	ko00061,ko00062,ko00071,ko00073,ko01040,ko01100,ko01212	57-10-3	87471.7	81386.2	80157.6	77536.9	89675.5	98280.1	89759	77960.4	93326.8	96566.2	90233.4	93361.7	101481	90049.5	97073.9	104912	98052.2	100318	88334.7	105387	116013
Lmtp004126	567.098	319.045	566.091	C24H22O16	[M+H]+	Myricetin-3-O-(6''-malony)glucoside	Flavonoids	Flavonols	-	-	-	919457	819331	889312	393253	597546	511697	645863	526458	506277	538363	455379	386920	498717	482954	443570	312241	388500	398433	307791	318734	269611
mws0024	169.014	125.024	170.022	C7H6O5	[M-H]-	Gallic acid	Phenolic acids	Phenolic acids	C01424	-	149-91-7	7.92893e+07	5.11638e+07	7.16698e+07	4.4674e+07	6.3676e+07	4.20166e+07	6.46977e+07	5.57164e+07	7.15747e+07	9.57101e+07	8.90326e+07	6.50497e+07	8.56268e+07	9.22266e+07	8.32055e+07	6.92046e+07	8.25865e+07	7.84559e+07	5.22163e+07	5.43172e+07	5.37503e+07
mws2608	222.097	84.0451	221.09	C8H15NO6	[M+H]+	N-Acetyl-D-galactosamine	Others	Saccharides	C01132	ko00052,ko01100	1811-31-0	1.39765e+06	1.36261e+06	1.40019e+06	1.04966e+06	1.07313e+06	958256	1.02114e+06	1.06145e+06	1.29138e+06	1.10563e+06	837145	977327	958859	919481	1.10512e+06	871369	974787	636247	1.05773e+06	1.13103e+06	992066
MWSmce200	203.029	147.041	202.027	C11H6O4	[M+H]+	Bergaptol	Lignans and Coumarins	Coumarins	C00758	-	486-60-2	9	9	9	9	9	9	9	9	9	81937.2	80007.2	65231.3	167517	181746	228594	853880	795698	690531	767108	773436	954666
MWSmce230	183.035	124.021	184.037	C8H8O5	[M-H]-	Methyl gallate*	Phenolic acids	Phenolic acids	-	-	99-24-1	3.81239e+07	2.53088e+07	27436064	1.43635e+07	2.75021e+07	2.29196e+07	2.49972e+07	2.7902e+07	3.25823e+07	2.70548e+07	2.71742e+07	1.68136e+07	2.07215e+07	2.34883e+07	2.39672e+07	1.93364e+07	2.63828e+07	2.0864e+07	9.91543e+06	11855103	1.04527e+07
HJN041	451.124	289.072	452.131	C21H24O11	[M-H]-	Epicatechin glucoside	Flavonoids	Flavanols	-	-	-	1.81856e+06	2.37035e+06	2.44765e+06	1.61589e+06	1.79653e+06	1.87055e+06	1.62642e+06	1.55697e+06	1.56682e+06	1.2135e+06	1.54518e+06	1.53521e+06	1.37862e+06	1.25094e+06	1.15309e+06	1.23778e+06	1.21439e+06	1.26496e+06	1.44561e+06	1.33288e+06	1.7249e+06
Hmhn003067	325.093	119.05	326.1	C15H18O8	[M-H]-	Phenylpropionic acid-O-β-D-glucopyranoside	Phenolic acids	Phenolic acids	-	-	-	1.99086e+06	3.0292e+06	2.4547e+06	2.57908e+06	2.28182e+06	2.95468e+06	1.97685e+06	2.52719e+06	2.32328e+06	2.04409e+06	1.79614e+06	2.00856e+06	1.68308e+06	1.54031e+06	2.09599e+06	1.73364e+06	1.85408e+06	1.39167e+06	1.55756e+06	1.68787e+06	1.4616e+06
MWS5231	243.161	181.158	244.167	C13H24O4	[M-H]-	Tridecanedioic acid	Lipids	Free fatty acids	-	-	505-52-2	37680.8	38003.5	36747.2	44817.3	36836.2	46308.9	41089.4	41635.2	39382.3	40891.4	42274	43966	42226.8	41715.1	40388.3	44613.9	41665.3	43596.2	52695.8	57809.9	55525.7
mws1090	259.022	97	260.03	C6H13O9P	[M-H]-	Glucose-1-phosphate*	Others	Saccharides	C00103	ko00010,ko00040,ko00052,ko00500,ko00520,ko00523,ko00561,ko01100,ko01110,ko01240	59-56-3	8.57313e+06	6.32996e+06	8.13619e+06	3.11612e+06	4.3126e+06	3.72668e+06	6.36337e+06	5.17872e+06	5.77851e+06	6.43438e+06	5.25647e+06	3.67102e+06	5.26369e+06	4.82947e+06	5.12635e+06	5.43828e+06	6.718e+06	7.01512e+06	3.59131e+06	3.81378e+06	3.06937e+06
Zmdp000292	189.135	70.0652	188.127	C7H16N4O2	[M+H]+	Arginine methyl ester*	Amino acids and derivatives	Amino acids and derivatives	-	-	-	645819	375666	610966	214689	265264	257988	462869	249431	316490	445796	1.18795e+06	266820	593985	349443	305765	620865	339202	343718	443226	312325	310307
Lmlp001118	448.197	286.146	447.189	C23H29NO8	[M+H]+	3'-Glucosyl-6,7-dihydroxy-N-methyl-benzyltetrahydroisoquinoline	Alkaloids	Isoquinoline alkaloids	-	-	-	20442.1	32930.5	18456.9	47800.3	59918.6	58461.6	38655.7	48275.1	40528.5	41744.8	30395.6	25710.2	19620.4	57834.2	37760.9	29759.4	12322.1	24836.2	88047.4	76191.4	88189.1
MWStz083	197.129	70.0674	196.121	C10H16N2O2	[M+H]+	Cyclo(D-Val-L-Pro)	Amino acids and derivatives	Amino acids and derivatives	-	-	27483-18-7	523513	480009	494510	432707	442348	407688	431492	418378	433440	445931	458257	398813	397523	475905	421762	427255	476485	407247	419831	441610	429322
Lhzp102808	355.104	163.04	354.11	C20H18O6	[M+H]+	Sesamin	Lignans and Coumarins	Lignans	C10882	-	607-80-7	1.47842e+07	1.09296e+07	1.2702e+07	6.01319e+06	9.26919e+06	6.99061e+06	9.68661e+06	6.45732e+06	8.91861e+06	8.96719e+06	8.57297e+06	8.12895e+06	7.22422e+06	6.59441e+06	6.17036e+06	5.66059e+06	6.827e+06	7.23099e+06	6.16423e+06	5.74501e+06	4.734e+06
Lmzp004885	331.081	315.05	330.074	C17H14O7	[M+H]+	Tricin (5,7,4'-Trihydroxy-3',5'-dimethoxyflavone)	Flavonoids	Flavones	C10193	-	520-32-1	79975.2	91831.1	66813	232531	131925	292492	153688	281207	180026	233650	238092	306548	371539	257412	327207	398839	534458	415689	313568	327529	315937
pme3961	252.109	136	251.102	C10H13N5O3	[M+H]+	2'-Deoxyadenosine	Nucleotides and derivatives	Nucleotides and derivatives	C00559	ko00230,ko01100,ko02010	958-09-8	426348	379355	408978	338148	359931	344047	359300	373743	452651	361723	354762	344118	305846	283799	341148	281302	311932	295579	586100	608914	606967
mws0906	341.124	179	342.132	C16H22O8	[M-H]-	Coniferin	Phenolic acids	Phenolic acids	C00761	ko00940	531-29-3	2.54844e+06	4.04021e+06	3.04389e+06	3.46835e+06	3.74923e+06	3.48353e+06	3.95383e+06	3.94976e+06	2.98539e+06	2.63189e+06	3.50765e+06	3.14143e+06	2.86603e+06	2.62011e+06	3.18348e+06	3.79309e+06	2.68651e+06	2.9305e+06	2.43783e+06	2.66066e+06	3.29421e+06
Zmhn003297	495.076	343.068	496.085	C21H20O14	[M-H]-	3-O-Digalloyl quinic acid	Phenolic acids	Phenolic acids	-	-	-	3.90242e+06	3.32525e+06	3.95727e+06	3.08541e+06	3.64156e+06	3.54343e+06	3.06897e+06	5.03321e+06	5.04258e+06	3.78212e+06	3.45291e+06	3.86746e+06	3724413	3.52193e+06	3.41461e+06	3.07137e+06	4.16692e+06	3.34708e+06	2.75785e+06	2.89345e+06	2.57007e+06
pme3096	118	74	119.022	C3H5NO4	[M-H]-	Aminomalonic acid	Organic acids	Organic acids	C00872	-	1068-84-4	2.76944e+06	2.12452e+06	2.83649e+06	2.53372e+06	2.95033e+06	2.48427e+06	2.77021e+06	2.52489e+06	2.73713e+06	3.26814e+06	3.04265e+06	2.49852e+06	4.00283e+06	3.39038e+06	3.04854e+06	3.30051e+06	3.56801e+06	3.59434e+06	3.90944e+06	3.85871e+06	3.99788e+06
Zmbp002538	205.097	146.061	204.09	C11H12N2O2	[M+H]+	1-Methoxy-indole-3-acetamide*	Alkaloids	Plumerane	-	-	-	1.21245e+06	452474	753725	489401	624807	629975	844669	899686	904192	1.63763e+06	1.55016e+06	976842	2.27154e+06	2.34542e+06	2.25276e+06	6.30048e+06	6.7625e+06	6.06794e+06	5.48538e+06	4.62649e+06	5.09522e+06
mws0255	112.05	95	111.043	C4H5N3O	[M+H]+	Cytosine	Nucleotides and derivatives	Nucleotides and derivatives	C00380	ko00240,ko01100	71-30-7	290722	253960	242842	209821	226738	242843	234206	227617	309898	311276	299206	228841	233074	234732	264063	405527	517667	486609	459061	468858	528059
pme0309	183.03	124	184.037	C8H8O5	[M-H]-	3-O-Methylgallic Acid*	Phenolic acids	Phenolic acids	C05616	-	3934-84-7	4.17536e+07	2.52023e+07	3.232e+07	1.84663e+07	2.84007e+07	2.74071e+07	2.76192e+07	2.92762e+07	3.44183e+07	2.83471e+07	3.14928e+07	2.01984e+07	2.43034e+07	2.70144e+07	2.77925e+07	2.11335e+07	2.99959e+07	2.4566e+07	1.30123e+07	1.34267e+07	1.21262e+07
Lmhp009769	466.293	325.274	465.286	C22H44NO7P	[M+H]+	LysoPE 17:1	Lipids	LPE	-	-	-	5353.17	4060.61	5055.08	8565.33	10957	9217.11	15709.5	14511.7	12295.2	21589.8	24403.2	11713.2	21874.1	23965.9	17492.3	18315.9	19454.7	20447.6	25729.8	27818.8	23505.7
pme2292	89.1073	72.0808	88.1	C4H12N2	[M+H]+	Putrescine	Alkaloids	Alkaloids	C00134	ko00330,ko00472,ko00480,ko00960,ko01100,ko01110,ko02010	110-60-1	689799	946373	670273	542675	613998	620916	782584	620179	556874	613998	586200	684091	654343	678197	798163	627850	444549	606026	537877	510213	638810
Lmsn002887	311.077	163.04	312.084	C14H16O8	[M-H]-	1-O-Caffeoyl-β-D-xylose	Phenolic acids	Phenolic acids	-	-	-	3.5896e+06	2.12872e+06	3.58503e+06	1.21223e+06	2.02761e+06	1.68064e+06	2.10885e+06	1.74264e+06	1.97425e+06	2.53161e+06	2.43841e+06	1.52708e+06	1.55206e+06	1.49141e+06	1.51247e+06	1.49132e+06	1.83313e+06	1.64141e+06	1.17522e+06	1.13988e+06	985759
MWSmce056	205.093	146.06	204.09	C11H12N2O2	[M+H]+	DL-Tryptophan*	Amino acids and derivatives	Amino acids and derivatives	-	-	54-12-6	1.532e+06	539094	840197	523207	699956	746831	910063	1.0231e+06	948930	2.00768e+06	1.86668e+06	987370	2.66151e+06	2.71378e+06	2.72909e+06	7.24423e+06	7.40805e+06	7.06981e+06	5.5843e+06	5.52165e+06	6.02793e+06
pmb2799	295.228	195.2	296.235	C18H32O3	[M-H]-	12,13-Epoxy-9-Octadecenoic Acid	Lipids	Free fatty acids	C14826	ko00591,ko01100	6799-85-5	12433.2	11906.9	11502.9	12511.6	13223.5	11892.8	11006.8	11334.1	11761.8	9	9	9	12462.7	14053.9	11722.5	14689.1	15096.9	15052.7	15216.5	14962.8	14611.7
MWSmce556	136.075	91.0587	135.068	C8H9NO	[M+H]+	2'-Aminoacetophenone	Others	Ketone compounds	-	-	551-93-9	88025.8	38071.4	74195.4	47251.5	85391.7	18636.1	50555.3	81357.3	35092.8	133941	117602	86255.6	323395	536015	346749	1.00361e+07	5.21869e+06	1.61267e+07	2.95567e+06	3.10023e+06	3.03856e+06
MWSslk102	155.012	119.036	154.005	C5H3ClN4	[M+H]+	6-Chloropurine	Nucleotides and derivatives	Nucleotides and derivatives	-	-	87-42-3	134145	148780	135900	117962	158729	148450	120125	131852	119661	50565.3	132625	114080	119878	115011	132175	119560	127484	101833	117716	134279	120950
pme0436	577.135	407.076	578.142	C30H26O12	[M-H]-	Procyanidin B3	Tannins	Proanthocyanidins	-	-	23567-23-9	5.06635e+07	4.4604e+07	4.85196e+07	5.09272e+07	4.70917e+07	3.33394e+07	4.97629e+07	4.94607e+07	4.6816e+07	4.36222e+07	4.55441e+07	4.75389e+07	4.34001e+07	4.27815e+07	4.17787e+07	4.72058e+07	4.73059e+07	3.99643e+07	5.61016e+07	5.21449e+07	5.38267e+07
pme1228	221.092	204	220.085	C11H12N2O3	[M+H]+	5-Hydroxy-L-tryptophan	Amino acids and derivatives	Amino acids and derivatives	C00643	ko00380,ko01100	56-69-9	1.46708e+06	530960	1.35679e+06	309571	160547	377450	214343	520777	510967	407463	765352	485592	307492	463393	420675	506998	591342	785942	9	9	9
Lmyp004516	611.139	147.044	610.132	C30H26O14	[M+H]+	Quercetin-3-O-(2''-O-p-Coumaroyl)galactoside	Flavonoids	Flavonols	-	-	-	424948	371229	504372	935729	219633	866426	236089	600439	512332	265112	451133	698656	525434	349214	242398	632129	376712	380333	278755	299853	226872
pmb0464	458.1	116.3	457.143	C16H27NO14	[M+H]+	L-Aspartic acid-O-diglucoside	Amino acids and derivatives	Amino acids and derivatives	-	-	-	44709	9	26904.1	142543	80589.9	169843	75454.5	45219.2	9	165658	132887	156235	9	91417.8	159214	355011	147679	250161	405571	351588	507670
pme2596	184.06	148	183.053	C8H9NO4	[M+H]+	4-Pyridoxic acid	Others	Vitamin	C00847	ko00750,ko01100	82-82-6	120178	127132	154905	105940	121252	111544	118602	122965	141134	110848	111971	116715	105322	106576	113784	110460	111481	119225	97391.9	98189.2	97392
pmb2260	480.308	184.073	479.301	C23H46NO7P	[M+H]+	LysoPC 15:1	Lipids	LPC	-	-	-	36324.1	32232.8	30723.4	66576.6	65717	52127.5	95752	101745	88969.8	159319	155611	96690	133709	157920	129460	101975	114739	127610	161484	186691	203165
Lmcp005411	883.172	139.038	882.164	C44H34O20	[M+H]+	Theaflavin-3-O-(3-O-methyl)gallate-3-gallate	Tannins	Proanthocyanidins	-	-	951755-29-4	9	9	9	5891.29	5844.75	5571.84	48419.1	39223.5	33501.8	363955	265642	49682.6	463638	744102	457293	300998	527299	447360	134433	179728	137214
Zmzp000145	189.16	84.0803	188.153	C9H20N2O2	[M+H]+	Trimethyllysine	Amino acids and derivatives	Amino acids and derivatives	C03793	ko00310,ko01100	23284-33-5	2.25716e+06	1.98013e+06	1.97406e+06	1.65993e+06	1.73973e+06	1.68265e+06	2.04292e+06	1.63663e+06	1.68807e+06	1.86159e+06	2.06453e+06	1.66582e+06	1.87495e+06	1.76951e+06	1.6217e+06	1.91006e+06	1.77059e+06	1.88083e+06	1.62339e+06	1.47868e+06	1.70474e+06
mws0193	190.119	127	189.111	C7H15N3O3	[M+H]+	L-Homocitrulline	Amino acids and derivatives	Amino acids and derivatives	C02427	-	1190-49-4	36040.7	30348.5	29710.5	58318	29871.3	43037.3	40140.4	40143.4	34496.3	38768.3	38547.4	59307.5	47417.9	30794.8	68646.5	35592.1	21694.5	69669.8	60081.4	79584.5	55431.8
Zmgp004718	327.16	137.059	326.152	C20H22O4	[M+H]+	1-(4-hydroxy-3-methoxyphenyl)-7-phenyl-3,5-diheptanone	Others	Ketone compounds	-	-	-	9	9	9	109326	7291.72	9	20950.7	2898.2	3336.48	9	9	9	3511.12	6472.38	7991.77	33220.8	22672.1	41434.6	10758.9	14817	9214.33
pme2755	222	144	221.09	C8H15NO6	[M+H]+	N-Acetyl-D-glucosamine	Others	Saccharides	C00140	ko00520,ko01100,ko02010	7512-17-6	2.15524e+06	1.76628e+06	2.21398e+06	1.46925e+06	1.40346e+06	1.47332e+06	1.67159e+06	1.61819e+06	1.75061e+06	1.5935e+06	1.42923e+06	1.56074e+06	1.45846e+06	1.4902e+06	1.65214e+06	1.33659e+06	1.50244e+06	1.51838e+06	1.53621e+06	1.56777e+06	1.37999e+06
mws0473	131.035	87.045	132.042	C5H8O4	[M-H]-	2-Methylsuccinic acid*	Organic acids	Organic acids	-	-	498-21-5	1.85173e+06	1.21294e+06	1.93659e+06	1.58316e+06	1.82378e+06	1.94528e+06	2.10368e+06	1.84147e+06	1.89311e+06	1.79414e+06	87371.2	1.56111e+06	145178	2.1072e+06	180981	1.66288e+06	1.9781e+06	1.97382e+06	1.58785e+06	1.6486e+06	1.59541e+06
Lmmn002164	131.035	87.0452	132.042	C5H8O4	[M-H]-	Monomethyl succinate*	Organic acids	Organic acids	-	-	3878-55-5	1.85173e+06	1.21294e+06	1.93659e+06	1.58316e+06	1.82378e+06	1.94528e+06	2.10368e+06	1.84147e+06	1.89311e+06	1.79414e+06	87371.2	1.56111e+06	145178	2.1072e+06	180981	1.66288e+06	1.9781e+06	1.97382e+06	1.58785e+06	1.6486e+06	1.59541e+06
Lmlp004754	312.113	294.215	311.1	C14H17NO7	[M+H]+	Ehretioside B	Alkaloids	Phenolamine	-	-	156368-84-2	9	9	9	13959.2	15731.8	11534.5	25639.3	33156.9	25298.2	47144.8	51171.5	35006.1	56157.8	70294.6	66986.4	77613.8	70166.6	74891.8	23706.1	27522.3	25353.1
MWS4471	173.057	58.0297	174.064	C6H10N2O4	[M-H]-	N-Alpha-Acetyl-L-Asparagine	Amino acids and derivatives	Amino acids and derivatives	-	-	4033-40-3	996686	615607	625411	531549	745999	551269	1.19125e+06	827686	779964	756356	429888	943216	958238	854666	529880	1.26973e+06	1.11008e+06	1.11562e+06	376378	941643	1.22702e+06
Lmbn001181	531.139	531.13	532.143	C22H28O15	[M-H]-	Fraxetin-7,8-di-O-glucoside	Lignans and Coumarins	Coumarins	-	-	-	370287	282987	317659	252398	285179	308876	277773	265634	65802.6	266368	334790	296404	257019	277680	278577	270901	294529	327088	358978	286586	227321
pmn001367	315.072	153.017	316.079	C13H16O9	[M-H]-	Protocatechuic acid-4-O-glucoside*	Phenolic acids	Phenolic acids	-	-	-	4.34595e+06	4.65138e+06	4.15687e+06	4.96322e+06	5.05885e+06	5.58529e+06	5.09938e+06	4.41697e+06	4.29963e+06	4.76685e+06	4.73976e+06	4.58799e+06	4.5818e+06	4.9959e+06	4.70088e+06	5.70077e+06	5.00841e+06	5.05297e+06	4.27351e+06	4.59933e+06	5.19231e+06
Lmqp000873	101.022	55.0171	100.017	C4H4O3	[M+H]+	Succinic anhydride	Organic acids	Organic acids	C19524	-	108-30-5	675579	662783	579667	676719	757697	610829	686079	663759	603202	681114	818541	504275	805600	762765	671807	835750	640631	706390	854788	852214	837697
pme0368	579.171	271.01	578.164	C27H30O14	[M+H]+	Apigenin-7-O-rutinoside (Isorhoifolin)	Flavonoids	Flavones	-	-	552-57-8	4.3835e+06	2.78892e+06	3.26018e+06	1.49095e+06	1.88144e+06	1.54535e+06	2.13893e+06	493978	1.79431e+06	2.83517e+06	2.85616e+06	1.2299e+06	1.65676e+06	1.99016e+06	1.5892e+06	1.63133e+06	2.51157e+06	796869	922458	337842	998213
HX1369	361.164	189.091	360.157	C20H24O6	[M+H]+	(-)-Lariciresinol	Lignans and Coumarins	Lignans	-	-	-	9	9	9	98969.7	106656	93660.3	113242	93630.1	79265.6	92772.2	100606	89278.6	81886.2	87103.9	88785.1	78738.3	62085.9	42527.3	90153.7	97535.3	86734
mws0281	191.02	111.009	192.027	C6H8O7	[M-H]-	Citric Acid	Organic acids	Organic acids	C00158	ko00020,ko00250,ko00630,ko01100,ko01110,ko01200,ko01210,ko01230,ko01240	77-92-9	1.19988e+07	1.06163e+07	1.04776e+07	6.43008e+06	6.1046e+06	5.73615e+06	8.59296e+06	6.46504e+06	9.39671e+06	6.80499e+06	6.30293e+06	7.20847e+06	7.19843e+06	6.81075e+06	4.94327e+06	3.41868e+06	3.69286e+06	4.41451e+06	4.19267e+06	3.40375e+06	3.48806e+06
mws0145	151.04	93	152.047	C8H8O3	[M-H]-	O-Anisic acid (2-Methoxybenzoic acid)*	Phenolic acids	Phenolic acids	-	-	529-75-9	69087.6	41435.9	76000.1	50176.4	59885.2	70280.4	75129.5	45595.4	51487.1	83039.4	59165.2	42134.6	43189.9	54748.8	53931.8	50949	63826.8	67573.4	67166.8	49367.4	52297.8
MWSHY0177	443.097	139.039	442.09	C22H18O10	[M+H]+	Catechin gallate*	Flavonoids	Flavanols	-	-	130405-40-2	1.9257e+06	1.82609e+06	1.71962e+06	1.47157e+06	1.94747e+06	1.64458e+06	1.97401e+06	1.94087e+06	1.98828e+06	1.71447e+06	1.58651e+06	1.75864e+06	1.59033e+06	1.92704e+06	1.60486e+06	1.57575e+06	2.10379e+06	1.72815e+06	1.728e+06	1.92268e+06	1.64089e+06
Lmhp012042	355.284	263.237	354.277	C21H38O4	[M+H]+	2-Linoleoylglycerol*	Lipids	Glycerol ester	-	-	3443-82-1	127500	99535	108838	96711.1	107299	88396.5	94809.8	80516	94216.9	110404	97437.2	79864.8	97706.2	99596.5	100967	108694	119818	124458	22419.5	62019.6	27126.3
pmb2406	510.355	184.073	509.348	C25H52NO7P	[M+H]+	LysoPC 17:0	Lipids	LPC	-	-	50930-23-9	33202	29526.8	30850.4	61289.6	59982.5	53129	92586.1	128232	105341	170486	147563	107964	147489	156606	176403	138949	156255	172742	97095.6	101382	115391
Hmgp002238	493.135	331.08	492.128	C23H24O12	[M+H]+	Jaceosidin-7-O-Glucoside*	Flavonoids	Flavones	-	-	25474-11-7	9.75437e+06	1.02364e+07	8.29182e+06	2.0101e+07	1.06468e+07	1.87036e+07	1.24243e+07	1.57679e+07	1.06144e+07	1.14847e+07	1.47255e+07	1.78151e+07	1.53971e+07	1.22198e+07	1.34557e+07	1.80822e+07	1.49223e+07	1.44332e+07	1.09767e+07	1.32407e+07	1.21765e+07
mws0567	146.092	87	145.085	C5H11N3O2	[M+H]+	4-Guanidinobutyric acid	Organic acids	Organic acids	C01035	ko00330,ko01100	463-00-3	596659	935190	998617	1.263e+06	803197	832315	1.14908e+06	876555	1.09735e+06	531058	1.41052e+06	925122	1.00431e+06	692874	489321	530529	926468	506318	977508	1.02536e+06	869513
Lmsn004970	503.12	179.036	504.127	C24H24O12	[M-H]-	3,6-Di-O-caffeoyl glucose*	Phenolic acids	Phenolic acids	-	-	-	6.0549e+06	4.95553e+06	5.15255e+06	3.00169e+06	3.53336e+06	3.40074e+06	4.82205e+06	3.28318e+06	3.37232e+06	4.48895e+06	3.95391e+06	3.44153e+06	3.83772e+06	3.42158e+06	3.38441e+06	3.85034e+06	3.69497e+06	4.08237e+06	3.67014e+06	3.40688e+06	3.36357e+06
pme0088	285.041	151	286.048	C15H10O6	[M-H]-	Luteolin (5,7,3',4'-Tetrahydroxyflavone)	Flavonoids	Flavones	C01514	ko00941,ko00944,ko01100,ko01110	491-70-3	158829	114399	105900	105480	165835	136029	350986	625205	344785	733593	499693	307574	550082	681410	877989	467689	549901	554986	850801	716335	722912
Zmdn002353	451.126	289.073	452.132	C21H24O11	[M-H]-	Epicatechin-6-C-β-D-glucopyranoside*	Flavonoids	Flavanols	-	-	-	2.05793e+06	2.19601e+06	2.07437e+06	1.67275e+06	1.90688e+06	2.1912e+06	1.72342e+06	1.75057e+06	1.60042e+06	1.21868e+06	1.43007e+06	1.65886e+06	1.20949e+06	1.20778e+06	1.37704e+06	1.07375e+06	1.20482e+06	1.17864e+06	1.59954e+06	1.76064e+06	1.60874e+06
mws0823	115.04	71	116.047	C5H8O3	[M-H]-	3-Methyl-2-Oxobutanoic acid	Organic acids	Organic acids	C00141	ko00280,ko00290,ko00770,ko00966,ko01100,ko01110,ko01210,ko01230,ko01240	759-05-7	112448	97218.5	101974	85195.7	109953	97255.4	101073	92834.1	102851	95076.1	117086	96889.2	90259.7	97599.2	102770	93351.4	101226	103068	106671	117196	104781
pme0008	176.103	113	175.096	C6H13N3O3	[M+H]+	L-Citrulline	Amino acids and derivatives	Amino acids and derivatives	C00327	ko00220,ko01100,ko01110,ko01230	372-75-8	1.40467e+06	1.3848e+06	1.43446e+06	1.41017e+06	1.53898e+06	1.44568e+06	1.72456e+06	1.37699e+06	1.36342e+06	1.59711e+06	1.47643e+06	1.31769e+06	1.66366e+06	1.63088e+06	1.49037e+06	1.72733e+06	1.35705e+06	1.55709e+06	1.56319e+06	1.33204e+06	1.56013e+06
Zmhn004909	477.058	169.015	478.075	C21H18O13	[M-H]-	3,4-Digalloylshikimic acid	Phenolic acids	Phenolic acids	-	-	-	2.37152e+07	2.20514e+07	2.36634e+07	2.35886e+07	2.29227e+07	2.26164e+07	2.33803e+07	2.55371e+07	2.39134e+07	2.34096e+07	2.45321e+07	2.3423e+07	2.62522e+07	2.42387e+07	2.5293e+07	2.36437e+07	2.54484e+07	2.26653e+07	2.41325e+07	2.56568e+07	2.50234e+07
pme2776	253.093	137	252.086	C10H12N4O4	[M+H]+	2'-Deoxyinosine	Nucleotides and derivatives	Nucleotides and derivatives	C05512	ko00230,ko01100,ko02010	890-38-0	40269.6	35977	43076.5	40714.3	42322.3	37891.7	36526.7	35979.1	35322.6	38352.3	36529.4	32793.6	9	9	9	29064.9	28448.1	37921.6	56793.8	49560.3	53776.4
MWSHY0181	433.113	313.072	432.106	C21H20O10	[M+H]+	Apigenin-8-C-Glucoside (Vitexin)*	Flavonoids	Flavones	C01460	ko00941,ko00944	3681-93-4	8.68044e+06	1.2625e+07	1.2237e+07	1.86718e+07	1.32091e+07	2.5584e+07	1.0854e+07	1.99121e+07	1.51573e+07	9.61318e+06	1.17486e+07	1.73413e+07	1.3611e+07	1.25919e+07	1.64712e+07	1.63179e+07	2.06e+07	1.32913e+07	1.95752e+07	1.72077e+07	1.5252e+07
Lmhp009802	504.308	363.289	503.301	C25H46NO7P	[M+H]+	LysoPE 20:3(2n isomer)	Lipids	LPE	-	-	-	9	9	9	24501.3	31818.3	25973.7	53297	46822.6	40627.9	52468.9	59137	51560.3	60899.5	74945.5	69037.3	44624.6	44970.7	54152.2	34566.7	33190.5	35612.2
HJN087	433.12	271.065	434.121	C21H22O10	[M-H]-	Naringenin-4'-O-glucoside	Flavonoids	Flavanones	-	-	-	942220	1.06616e+06	964150	1.14569e+06	1.19869e+06	972435	1.34521e+06	942920	978130	1.05264e+06	933699	1.14072e+06	985380	1.07606e+06	928225	1.12646e+06	886135	1.06723e+06	678064	699591	777304
pme0243	131.035	87.045	132.042	C5H8O4	[M-H]-	Glutaric acid*	Organic acids	Organic acids	C00489	ko00071,ko00310,ko01100	110-94-1	533514	390623	532512	449367	364745	505517	445249	442625	496234	491349	459024	461830	517079	445204	358673	879125	1.2556e+06	930569	874061	978745	887912
mws1164	179.056	59.0139	180.063	C6H12O6	[M-H]-	D-Fructose*	Others	Saccharides	C05003	-	57-48-7	4.96809e+06	8.32943e+06	5.74611e+06	8.83356e+06	8.50711e+06	8.94095e+06	8.98614e+06	8.08742e+06	7.87054e+06	7.95858e+06	8.92368e+06	9.06326e+06	6.51373e+06	8.21162e+06	8.90768e+06	7.53428e+06	5.91981e+06	7.24876e+06	8.42226e+06	8.42818e+06	7.95938e+06
Lmbn005487	313.238	251.24	314.246	C18H34O4	[M-H]-	12,13-DHOME; (9Z)-12,13-Dihydroxyoctadec-9-enoic acid	Lipids	Free fatty acids	C14829	ko00591	263399-35-5	19816.3	20769.2	25305.6	24646.4	20855	21091.7	24379.3	22683.6	22164.1	23542.9	24459.8	24481.9	28591.5	28035	26269.4	29704	27667.2	28355	22455.3	20444.8	24256.5
pmb3012	461.109	299.2	462.116	C22H22O11	[M-H]-	Chrysoeriol-7-O-glucoside*	Flavonoids	Flavones	-	-	19993-32-9	153841	152267	138109	179316	150492	162269	118360	239939	171710	152891	143748	88724.8	131366	119350	180295	139061	144966	152849	199346	229965	201201
MWSmce328	517.132	163.04	516.127	C25H24O12	[M+H]+	Isochlorogenic acid C*	Phenolic acids	Phenolic acids	-	-	57378-72-0	4.88791e+06	3.77457e+06	4.08234e+06	1.56932e+06	2.72804e+06	2.14841e+06	3.26303e+06	1.61745e+06	3.03622e+06	1.78748e+06	2.08739e+06	1.88631e+06	1.4508e+06	1.36877e+06	1.33104e+06	1.18124e+06	1.31092e+06	1.55254e+06	1.16078e+06	1.33196e+06	896055
mws0064	287.056	135	288.063	C15H12O6	[M-H]-	Eriodictyol (5,7,3',4'-Tetrahydroxyflavanone)	Flavonoids	Flavanones	C05631	ko00941,ko01100,ko01110	552-58-9	395136	190460	292250	124588	212151	182557	356974	442453	360256	707124	597351	284582	536477	365757	484653	186433	238679	287989	721281	438724	554523
pmb0660	757.197	147.1	756.19	C36H36O18	[M+H]+	Isoorientin-7-O-(6''-p-coumaroyl)glucoside	Flavonoids	Flavones	-	-	-	505136	505713	426904	708429	483460	697845	446742	649822	606183	428083	547240	595406	565189	444311	401983	501484	576811	433282	352567	428512	416132
MWS20159	271.118	91.0537	270.11	C13H18O6	[M+H]+	Phenyl-β-D-glucopyranoside	Phenolic acids	Phenolic acids	-	-	-	70502.9	93161.3	73850.9	166429	80445.5	185822	88210.3	88738	109737	82920.8	111624	116270	120285	80142.6	102900	182116	160937	132161	115433	91440.6	125890
mws1077	355.102	193.049	354.095	C16H18O9	[M+H]+	Scopoletin-7-O-glucoside (Scopolin)*	Lignans and Coumarins	Coumarins	C01527	ko00940,ko01110	531-44-2	263734	348079	342343	428551	272351	442033	304126	298044	298799	266045	309965	326512	336039	272213	333652	404505	328488	340413	252624	261575	257554
Zmhn000892	301.094	139.046	302.1	C13H18O8	[M-H]-	4-O-Glucosyl-3,4-dihydroxybenzyl alcohol	Phenolic acids	Phenolic acids	-	-	-	935446	975557	899330	1.04352e+06	902226	1.04795e+06	970188	904251	942194	868248	866874	809174	881528	771377	906039	963975	784703	884645	838313	800486	793382
mws0061	463.088	300	464.096	C21H20O12	[M-H]-	Quercetin-3-O-galactoside (Hyperin)*	Flavonoids	Flavonols	C10073	-	482-36-0	7.90908e+06	1.03914e+07	9.30536e+06	1.15039e+07	9.14555e+06	6.4414e+06	7.54408e+06	1.02168e+07	8.65488e+06	6.53433e+06	8.37457e+06	1.04953e+07	8.42131e+06	8.33626e+06	7.14777e+06	7.98753e+06	6.63763e+06	6.65119e+06	9.81319e+06	6.84421e+06	7.26898e+06
Lmcn004772	399.072	233.048	400.079	C20H16O9	[M-H]-	Theaflagallin	Tannins	Tannin	-	-	102208-15-1	1.56171e+06	455514	811073	413854	1.09144e+06	174010	1.12785e+06	1.06281e+06	1.09604e+06	2.60407e+06	2.10793e+06	673145	3.05368e+06	2.46421e+06	2.7081e+06	2.30563e+06	2.40518e+06	2.8258e+06	136990	139916	100490
Hmln000297	179.055	59.01	180.063	C6H12O6	[M-H]-	Inositol*	Others	Saccharides	C00137	ko00052,ko00053,ko00562,ko01100,ko01110,ko02010,ko04070	87-89-8	5.41352e+06	8.00372e+06	6.03191e+06	7.91699e+06	9.68242e+06	9.36773e+06	8.69625e+06	7.79749e+06	7.45489e+06	7.34182e+06	8.51965e+06	6.8805e+06	6.43284e+06	7.96041e+06	9.09182e+06	7.49752e+06	7.09723e+06	6.83484e+06	9.3963e+06	7.9228e+06	9.34286e+06
pme0434	577.135	407.079	578.142	C30H26O12	[M-H]-	Procyanidin B2	Tannins	Proanthocyanidins	C17639	-	29106-49-8	1.3036e+07	1.37103e+07	1.23982e+07	1.33785e+07	1.28783e+07	1.1938e+07	1.28696e+07	1.28462e+07	1.24936e+07	1.2183e+07	1.26889e+07	1.35227e+07	1.21812e+07	1.25909e+07	11499081	1.29487e+07	1.14767e+07	1.00412e+07	1.5627e+07	14747255	1.6092e+07
Lmtp002474	565.155	427.101	564.148	C26H28O14	[M+H]+	Apigenin-6-C-(2''-glucosyl)arabinoside	Flavonoids	Flavones	-	-	-	2.12677e+07	3.05758e+07	2.58799e+07	3.08217e+07	2.63417e+07	3.48177e+07	2.92575e+07	2.54838e+07	2.35086e+07	3.20014e+07	2.99389e+07	2.62169e+07	2.99201e+07	2.64836e+07	2.97795e+07	3.56674e+07	2.33502e+07	3.12096e+07	2.96259e+07	3.28066e+07	3.10481e+07
Lmhp009890	546.355	184.073	545.348	C28H52NO7P	[M+H]+	LysoPC 20:3	Lipids	LPC	-	-	1199257-41-4	32171.8	32048.6	33760.7	46987.3	68054.5	49916	106267	111112	95225	151975	146133	95356.8	168821	182492	183258	112979	127305	133517	109042	103065	127148
Xmyp004945	757.216	287.055	756.211	C33H40O20	[M+H]+	Kaempferol-3-O-(6''-Rhamnosyl-2''-Glucosyl)Glucoside (Camelliaside A)	Flavonoids	Flavonols	-	-	135095-52-2	1.62147e+06	1.38135e+06	1.41347e+06	1.7124e+06	1.21397e+06	1.58513e+06	1.3366e+06	2.04224e+06	1.64273e+06	1.13102e+06	1.54626e+06	1.99675e+06	1.6005e+06	1.2133e+06	1.1935e+06	1.39783e+06	1.67404e+06	1.40906e+06	1.12396e+06	1.3128e+06	1.07857e+06
Lmhp008763	452.277	311.258	451.27	C21H42NO7P	[M+H]+	LysoPE 16:1(2n isomer)	Lipids	LPE	-	-	-	22097.7	13477.3	16921.8	18836.8	29480.2	15377.6	47594.7	43526.8	47355.8	101619	76052.6	36204.4	71444.8	77865.8	63382.4	54136.8	60153.8	78607.8	72856.5	65323	81262.2
Zmdn002400	451.125	289.073	452.132	C21H24O11	[M-H]-	Epicatechin-3'-O-β-D-glucopyranoside*	Flavonoids	Flavanols	-	-	-	1.75483e+06	2.23811e+06	2.07437e+06	1.86388e+06	1.86876e+06	2.08563e+06	1.62002e+06	1.87172e+06	1.98144e+06	994889	1.46627e+06	1.68446e+06	1.28645e+06	1.25729e+06	1.22714e+06	1.2805e+06	1.1744e+06	1.30416e+06	1.8506e+06	1.74328e+06	2.04295e+06
Hmln000873	331.067	169.01	332.075	C13H16O10	[M-H]-	2-O-Galloyl-D-glucose	Phenolic acids	Phenolic acids	-	-	-	1.01024e+07	8.09871e+06	8.11843e+06	5.74468e+06	6.17954e+06	7.33567e+06	6.35723e+06	6.98398e+06	7.33582e+06	6.64805e+06	5.88828e+06	6.13521e+06	5.48614e+06	5.261e+06	4.79066e+06	4.78396e+06	6.3403e+06	4.66528e+06	5.64468e+06	5.25202e+06	5.61108e+06
Lmhp002001	265.15	72.0813	264.147	C14H20N2O3	[M+H]+	L-Valyl-L-Phenylalanine	Amino acids and derivatives	Amino acids and derivatives	-	-	3918-92-1	69625.9	102377	92043.8	88591.1	124622	126535	110372	109185	102029	135572	128964	103334	120912	134805	112968	315607	269903	215658	362352	359389	451858
Lmhp001732	263.13	70.066	262.132	C14H18N2O3	[M+H]+	L-Prolyl-L-Phenylalanine	Amino acids and derivatives	Amino acids and derivatives	-	-	13589-02-1	30470.5	69209.4	51512.2	34237.6	39376.4	53482.8	68788.8	68122.3	79610	38699.4	66701	77067.5	95321.7	103827	55044.9	353842	452071	419443	257204	368007	364571
MWSmce682	149.046	59.0141	150.053	C5H10O5	[M-H]-	DL-Xylose*	Others	Saccharides	-	-	25990-60-7	231820	324161	259227	396456	399150	353267	413358	445120	374578	412080	389755	393952	341992	375777	365619	392015	376206	411644	417912	422400	420495
NK10253223	168.065	94.0645	167.058	C8H9NO3	[M+H]+	2-Amino-3-methoxybenzoic acid	Phenolic acids	Phenolic acids	C05831	ko00380	3177-80-8	124799	52266.7	159341	86133.7	149990	108043	131881	79479.7	122503	108027	134464	69261.9	83536.5	121051	146940	39520.1	128447	114450	41788	37056.2	22736.6
MWSHY0136	449.108	287.055	448.101	C21H20O11	[M+H]+	Kaempferol-3-O-glucoside (Astragalin)*	Flavonoids	Flavonols	C12249	ko00944,ko01110	480-10-4	82772429	8.01633e+07	8.79344e+07	9.56448e+07	7.98325e+07	9.65578e+07	7.39578e+07	9.96523e+07	1.05493e+08	7.31528e+07	7.86786e+07	1.09545e+08	8.97433e+07	7.86401e+07	6.51639e+07	7.46814e+07	7.71936e+07	6.19302e+07	7.99836e+07	5.48077e+07	5.60989e+07
mws1294	717.145	579.1	716.138	C36H28O16	[M+H]+	Theaflavin-3-gallate*	Tannins	Proanthocyanidins	-	-	30462-34-1	254262	87862.5	138820	83174.6	215998	128481	498177	1.28653e+06	581216	2.81326e+06	1.74213e+06	798136	2.63678e+06	3.24424e+06	2.6243e+06	1.3143e+06	2.22275e+06	1.87534e+06	864682	1.04233e+06	733588
pme0278	191.103	128	190.095	C7H14N2O4	[M+H]+	2,6-Diaminooimelic acid	Organic acids	Organic acids	C00666	ko00300,ko01100,ko01110,ko01230	583-93-7	301241	410617	338782	791789	550749	596850	492563	457732	437786	500081	463238	595838	526433	573648	534394	574989	350497	425901	710400	602914	810681
Rfmb320	144.102	84.0813	143.095	C7H13NO2	[M+H]+	1-Methylpiperidine-2-carboxylic acid	Organic acids	Organic acids	-	-	7730-87-2	590022	602051	456497	441065	457641	404513	549924	546486	463370	532673	470244	451683	426194	388493	518261	489203	466086	482736	402665	371901	374760
mws5035	279.17	120.085	278.163	C15H22N2O3	[M+H]+	L-Leucyl-L-phenylalanine	Amino acids and derivatives	Amino acids and derivatives	-	-	56217-82-4	50466.4	76007.9	77882.2	124820	95064.9	58684.4	58841.4	94053.7	103930	121416	111136	112867	120077	81356.2	95983.5	109174	151526	149991	446131	323004	425277
Hmqn003212	633.077	301.007	634.081	C27H22O18	[M-H]-	Sanguiin H4*	Tannins	Tannin	-	-	84316-77-8	8.10575e+06	5.17208e+06	6.33115e+06	5.41681e+06	6.99013e+06	5.86914e+06	5.3797e+06	9.7138e+06	8.40281e+06	6.49664e+06	7.10264e+06	6.32762e+06	5.05671e+06	6.05599e+06	6.19094e+06	4.4791e+06	1.13735e+07	4.97955e+06	4.26377e+06	3.89608e+06	3.55836e+06
Lmtn002565	329.11	167.03	330.095	C14H18O9	[M-H]-	1-O-Vanilloyl-D-Glucose*	Phenolic acids	Phenolic acids	C20470	-	-	1.05419e+06	982609	981347	916451	987538	863491	1.00259e+06	843828	972771	797415	691325	841757	813847	758554	763275	680973	707482	679643	920167	835607	883724
pmc0066	333.052	137.05	332.052	C10H13N4O7P	[M+H]+	2'-Deoxyinosine-5'-monophosphate	Nucleotides and derivatives	Nucleotides and derivatives	C06196	ko00230	3393-18-8	1.39787e+06	1.40536e+06	1.16931e+06	3.5182e+06	2.69133e+06	3.27901e+06	2.32794e+06	2.39592e+06	2.60919e+06	2.79791e+06	3.07388e+06	2.17277e+06	1.89203e+06	3.16917e+06	2.66066e+06	2.99671e+06	2.40312e+06	2.45776e+06	1.72657e+06	2.2949e+06	2.51754e+06
pme0422	193.058	134	194.058	C10H10O4	[M-H]-	Isoferulic Acid*	Phenolic acids	Phenolic acids	C10470	-	25522-33-2	72244.3	47993	48792.7	87447.4	69132.3	101095	155697	173870	158070	204447	226463	177826	241294	216923	51905.7	123337	130189	167839	259667	362550	267556
mws5042	223.108	120.088	222.101	C11H14N2O3	[M+H]+	L-Glycyl-L-phenylalanine*	Amino acids and derivatives	Amino acids and derivatives	-	-	721-66-4	136186	138866	135131	125981	97720.8	139735	178285	165676	171959	200091	164000	159062	231383	193794	168378	570105	651719	614159	510589	494905	552920
pmb2922	565.048	323.029	566.055	C15H24N2O17P2	[M-H]-	Uridine 5'-diphospho-D-glucose	Nucleotides and derivatives	Nucleotides and derivatives	C00029	ko00040,ko00052,ko00053,ko00240,ko00500,ko00520,ko00524,ko00561,ko00908,ko01100,ko01110,ko01240	133-89-1	5.15707e+06	4.25784e+06	4.62164e+06	5.06481e+06	4.83242e+06	3.2947e+06	5.18775e+06	3.5686e+06	4.36037e+06	3.72684e+06	3.77564e+06	3.26906e+06	2.99045e+06	3.19705e+06	3.29754e+06	3.33867e+06	3.11725e+06	2.94393e+06	3.12869e+06	3.70516e+06	3.23892e+06
Lmrn001951	181.051	135.043	182.058	C9H10O4	[M-H]-	(S)-2-Hydroxy-3-(4-Hydroxyphenyl)Propanoic Acid	Phenolic acids	Phenolic acids	-	-	23508-35-2	30079.4	32988.5	17264.8	43144.8	22069.6	24875.2	20420	55716.4	29359.2	31191.8	13155	6896.3	21889.2	14232.3	31119.8	30553.9	64461.3	36191	38753.2	30669.5	33490.9
Lmhp009464	466.293	325.274	465.286	C22H44NO7P	[M+H]+	LysoPE 17:1(2n isomer)	Lipids	LPE	-	-	-	9	9	9	9	9	9	14319.5	12600.9	14169.7	24675	23056	11685.2	23209.4	24571.7	19375.7	16555.7	20977.4	22868.9	23137.6	24386.3	26830.1
Lmhp112042	355.284	263.237	354.277	C21H38O4	[M+H]+	1-Linoleoylglycerol*	Lipids	Glycerol ester	-	-	2277-28-3	93641.5	72471.9	77265.9	68529.1	74676.1	62056.8	66449.9	56719.3	66239.3	77538.2	70203.4	57503	72662.1	71750	75610.7	79966.8	86055.9	91983.4	41527.7	42993.5	49180.7
Lmsn004384	629.115	169.014	630.122	C29H26O16	[M-H]-	1,4-Di-O-galloyl-2-O-p-coumaroyl-β-D-glucose	Phenolic acids	Phenolic acids	-	-	-	9	9	9	56863.3	117006	59237.4	140109	102910	9	132701	130762	9	152415	85134.7	142175	125585	113947	111031	40784	70635.2	62083.1
pmn001421	337.093	191.05	338.1	C16H18O8	[M-H]-	3-O-p-Coumaroylquinic acid*	Phenolic acids	Phenolic acids	-	-	87099-71-6	2.14796e+07	1.4946e+07	1.6578e+07	9.23097e+06	1.25746e+07	1.15632e+07	1.31947e+07	1.24568e+07	1.47834e+07	2.02881e+07	1.53637e+07	1.18339e+07	1.32782e+07	1.05456e+07	1.00664e+07	1.15895e+07	1.54424e+07	1.14221e+07	1.01418e+07	8.73104e+06	8.62634e+06
pmn001694	329.233	229.146	330.241	C18H34O5	[M-H]-	9,10,13-Trihydroxy-11-Octadecenoic Acid	Lipids	Free fatty acids	C14835	ko00591	29907-57-1	19930.7	19710.1	21541.8	28675.8	28233.5	32103.3	41050.3	50600.2	44378	154635	100842	47592.4	104699	105085	78101	94475.2	138424	127231	120017	141468	112726
pme0220	225.148	151.112	224.141	C13H20O3	[M+H]+	Methyl jasmonate	Organic acids	Organic acids	C11512	ko00592,ko01110	1211-29-6	9	9	9	162426	400726	225262	633330	488763	456418	1.05679e+06	963289	723496	1.0412e+06	952938	895957	1.04939e+06	827245	1.30352e+06	572462	677960	667919
Lmmp002755	773.21	303.05	772.206	C33H40O21	[M+H]+	Quercetin-7-O-rutinoside-4'-O-glucoside	Flavonoids	Flavonols	-	-	-	978118	1.36384e+06	1.15819e+06	1.36691e+06	1.24106e+06	1.19607e+06	1.10008e+06	1.60305e+06	1.42581e+06	949470	1.05165e+06	1.13849e+06	1.01599e+06	894754	1.06824e+06	850227	743916	678759	926703	892166	944266
MWSHY0167	291.086	139.04	290.079	C15H14O6	[M+H]+	Catechin*	Flavonoids	Flavanols	C06562	ko00941,ko01110	154-23-4	5.79239e+06	7.64707e+06	7.13844e+06	5.56433e+06	6.03636e+06	6.75187e+06	6.50277e+06	6.2338e+06	6.21433e+06	5.3502e+06	6.21039e+06	5.66913e+06	6.14854e+06	4.66268e+06	6.1577e+06	4.66645e+06	5.99196e+06	5.4217e+06	5.45301e+06	5.26052e+06	6.30232e+06
MWSslk092	343.082	328.06	344.09	C18H16O7	[M-H]-	Usnic acid	Phenolic acids	Phenolic acids	C10101	-	125-46-2	244594	38638	110741	9463.89	8076.17	11093.5	17949.2	26158	9543.55	16192.9	37032.4	23166.8	25555.1	17729.1	29625.7	20336.8	30172.2	26130.4	28510.9	30493.7	41206.8
Zmdp001647	247.129	184.097	246.122	C10H18N2O5	[M+H]+	γ-Glutamyl-L-valine	Amino acids and derivatives	Amino acids and derivatives	-	-	-	201970	107269	152289	173680	171320	154564	156250	148252	154399	136254	170045	154382	137317	181601	143989	252729	224583	162582	201558	152170	171582
MWSHY0069	301.07	286.049	300.063	C16H12O6	[M+H]+	Hispidulin (5,7,4'-Trihydroxy-6-methoxyflavone)*	Flavonoids	Flavones	C10058	-	1447-88-7	27208.2	28234.9	29064.1	57635.5	49114.7	59318.4	73755.6	200945	84436.9	132499	112625	122432	106809	148610	183528	132272	180473	127284	270552	366048	317864
mws1297	269.103	101.02	270.11	C13H18O6	[M-H]-	Benzyl glucoside	Phenolic acids	Phenolic acids	-	-	4304-12-5	47352	36543.1	30511.4	33476.2	34512	33481.8	25358.7	46343	41051.2	18355.9	51244.4	35627.7	33481.8	13397.2	14614	33476.2	44745	30258.7	19348.2	17857.4	17860.4
MWSHY0056	581.186	273.076	580.179	C27H32O14	[M+H]+	Naringenin-7-O-Rutinoside(Narirutin)*	Flavonoids	Flavanones	C09793	-	14259-46-2	494428	406895	383850	524302	455085	486892	432594	569456	380179	429064	505971	379243	361123	328727	470792	456914	396659	431602	491644	477314	438259
Lmbn005662	295.228	171.103	296.235	C18H32O3	[M-H]-	9(10)-EpOME;(9R,10S)-(12Z)-9,10-Epoxyoctadecenoic acid	Lipids	Free fatty acids	C14825	ko00591,ko01100	16833-56-0	25655.9	27659.5	29623.3	27378.8	31975.7	27846.8	29050.9	32618.8	28484.8	31771.1	32688.4	30738.5	33787.8	34113.7	33331.4	36273.3	37401	36186.6	32936.8	34341.8	33672.3
Zmcn004206	771.179	609.14	772.185	C36H36O19	[M-H]-	kaempferol-3-caffeoyldiglucoside	Flavonoids	Flavonols	-	-	-	185216	308344	298338	395792	307243	315674	242549	423237	323775	205346	211693	295606	221388	215402	225850	172626	176630	126712	166848	145181	151778
MWSHY0046	465.103	303.051	464.096	C21H20O12	[M+H]+	Quercetin-3-O-glucoside (Isoquercitrin)*	Flavonoids	Flavonols	C05623	ko00944,ko01100,ko01110	482-35-9	4.70444e+06	5.45208e+06	6.32917e+06	5.52888e+06	4.0915e+06	6.19798e+06	4.83961e+06	5.50588e+06	4.42906e+06	3.71991e+06	3.72424e+06	6.76654e+06	4.84153e+06	4.48885e+06	4.59461e+06	4.32718e+06	3.48264e+06	3.9467e+06	4.51199e+06	3.63801e+06	3.20298e+06
Lmfn000797	483.078	169.014	484.085	C20H20O14	[M-H]-	2,3-Di-O-Galloyl-β-D-Glucose*	Phenolic acids	Phenolic acids	-	-	-	5.03267e+06	4.09066e+06	4.63438e+06	4.26306e+06	5.10217e+06	4.82329e+06	5.25842e+06	4.16101e+06	5.00012e+06	4.16703e+06	4.13234e+06	4.86673e+06	4.44419e+06	5.25399e+06	5.56847e+06	3.72004e+06	4.05649e+06	4.08596e+06	3.61331e+06	3.79478e+06	3.37024e+06
pme0490	124.039	78	123.032	C6H5NO2	[M+H]+	Nicotinic acid (Vitamin B3)	Others	Vitamin	C00253	ko00760,ko00960,ko01100,ko01110,ko01240	59-67-6	106419	98997.7	99061.9	75728.5	115030	62900.2	139686	113180	140620	236729	233733	79353.7	115306	117552	110883	114246	125535	109174	112150	113040	107115
pme3705	193.035	73	194.043	C6H10O7	[M-H]-	D-Glucoronic acid*	Others	Saccharides	C00191	ko00040,ko00053,ko00520,ko00562,ko01100,ko01240	6556-12-3	202955	256415	194257	222040	240534	235327	258171	236421	219786	215381	237915	247649	227361	219898	227390	281201	252750	257914	233267	219522	224038
pme0500	503.162	323	504.169	C18H32O16	[M-H]-	D-Melezitose	Others	Saccharides	C08243	-	597-12-6	45514.9	93701.4	65871.4	115093	103993	109835	99409.1	110409	75349.5	104568	126342	45717.6	28695.9	138561	120339	98142.3	69527.5	109588	123372	110786	141922
pme3732	244.093	112	243.085	C9H13N3O5	[M+H]+	Cytidine	Nucleotides and derivatives	Nucleotides and derivatives	C00475	ko00240,ko01100,ko02010	65-46-3	434216	554791	452464	261818	344070	275590	392098	374050	515520	620998	596367	307651	336741	404599	412973	1.67383e+06	2.28166e+06	2.05597e+06	1.92681e+06	1.87955e+06	2.24842e+06
pmn001629	483.078	169	484.085	C20H20O14	[M-H]-	Digalloylglucose*	Phenolic acids	Phenolic acids	-	-	-	1.46408e+07	1.0866e+07	1.29513e+07	8.88237e+06	1.39456e+07	1.55216e+07	1.49279e+07	1.07128e+07	1.30177e+07	1.43309e+07	1.23554e+07	1.28941e+07	1.15253e+07	1.34095e+07	1.45321e+07	1.16511e+07	9.77174e+06	1.07158e+07	8.99635e+06	1.02858e+07	1.0237e+07
mws1012	147.044	103	146.037	C9H6O2	[M+H]+	Coumarin	Lignans and Coumarins	Coumarins	C05851	ko00940,ko01110	91-64-5	839118	770142	633847	410371	377623	588867	568196	453401	522978	619018	571627	265516	602521	511845	949016	697137	744624	435245	187534	323043	189280
Hmjn004446	593.13	285.04	594.137	C30H26O13	[M-H]-	Luteolin-7-O-(6''-caffeoyl)rhamnoside*	Flavonoids	Flavones	-	-	-	1.1423e+06	255699	375471	1.98776e+06	277671	2.26351e+06	703043	1.40545e+06	1.25945e+06	560077	1.29425e+06	1.3135e+06	1.14236e+06	875863	671198	1.55592e+06	2.43928e+06	2.15003e+06	1.13163e+06	1.08158e+06	773155
Hmpp003270	449.108	287.05	448.101	C21H20O11	[M+H]+	Luteolin-4'-O-glucoside*	Flavonoids	Flavones	-	-	6920-38-3	8.92402e+07	8.80419e+07	8.81031e+07	9.87406e+07	9.30894e+07	1.11799e+08	8.60958e+07	1.14226e+08	123602343	88790343	8.5259e+07	1.24966e+08	9.44628e+07	8.65865e+07	7.21367e+07	8.51952e+07	8.81014e+07	6.33373e+07	8.05602e+07	6.28091e+07	6.71021e+07
MWSHY0060	459.092	139.039	458.085	C22H18O11	[M+H]+	Epigallocatechin-3-gallate*	Flavonoids	Flavanols	C09731	-	989-51-5	6.75204e+06	7.74173e+06	7.92057e+06	8.06894e+06	8.6327e+06	8.80101e+06	8.01036e+06	7.75239e+06	8.78589e+06	7.40896e+06	7.2395e+06	9.27489e+06	8.50852e+06	7.66193e+06	9.16133e+06	7.57278e+06	8.17649e+06	2.42721e+06	8.41845e+06	8.00969e+06	7.74587e+06
Zmjn003358	455.098	289.07	455.098	C23H20O10	[M-H]-	Epicatechin-3-(3''-O-methyl)gallate	Flavonoids	Flavanols	-	-	-	1.43929e+07	1.93572e+07	1.66588e+07	2.07692e+07	2.59398e+07	2.36882e+07	2.51906e+07	1.87344e+07	2.19677e+07	2.59353e+07	1.92004e+07	1.91032e+07	2.07274e+07	2.48309e+07	2.28294e+07	1.84607e+07	1.83199e+07	2.33656e+07	2.07174e+07	2.16035e+07	2.5358e+07
Lmsn002288	503.141	341.088	504.148	C21H28O14	[M-H]-	1-O-Caffeoyl-(6-O-glucosyl)-β-D-glucose	Phenolic acids	Phenolic acids	-	-	-	74984.9	149387	91073	429473	152856	301109	163941	197935	135024	140810	272391	206209	154272	145365	152493	351335	154837	215251	268643	321172	284156
mws1292	565.155	409.092	564.123	C26H28O14	[M+H]+	Isoschaftoside	Flavonoids	Flavones	-	-	52012-29-0	1.58685e+07	2.15365e+07	1.57771e+07	1.95255e+07	1.76511e+07	2.1428e+07	1.69521e+07	1.38934e+07	1.69351e+07	1.60824e+07	2.05799e+07	1.4956e+07	2.0956e+07	1.80437e+07	2.0004e+07	2.0947e+07	1.55916e+07	1.91486e+07	2.42466e+07	2.2874e+07	1.74128e+07
Hmpp002612	611.161	287.05	610.153	C27H30O16	[M+H]+	Luteolin-7-O-gentiobioside	Flavonoids	Flavones	-	-	-	1.1498e+06	952092	1.01684e+06	1.07901e+06	840864	675071	838648	871955	1.05291e+06	750623	934336	901083	640737	476207	488363	506201	391194	270594	417725	418468	386790
MWSmce461	102.054	56.0497	101.048	C4H7NO2	[M+H]+	L-Azetidine-2-carboxylic acid*	Alkaloids	Alkaloids	-	-	2133-34-8	621589	480674	488871	593771	506795	505729	520621	411454	418042	484218	537675	457879	484811	547681	486599	682281	653366	613303	580997	607921	637369
Lmsn001014	331.067	169.014	332.074	C13H16O10	[M-H]-	1-O-Galloyl-β-D-glucose*	Phenolic acids	Phenolic acids	C01158	-	58511-73-2	6.68401e+07	8.58384e+07	8.18217e+07	5.34584e+07	5.30393e+07	5.90226e+07	5.3676e+07	5.08508e+07	4.77876e+07	4.23931e+07	4.74343e+07	5.20178e+07	5.2792e+07	5.36006e+07	5.93659e+07	4.3706e+07	4.00053e+07	4.37206e+07	6.62414e+06	4.44368e+07	4.16606e+07
Hmtn001120	315.109	153.056	316.116	C14H20O8	[M-H]-	5-(2-Hydroxyethyl)-2-O-glucosylphenol	Phenolic acids	Phenolic acids	-	-	-	8.67065e+06	1.04006e+07	8.62177e+06	1.01993e+07	1.17453e+07	1.41477e+07	1.10065e+07	1.20709e+07	9.59998e+06	1.01873e+07	8.46029e+06	7.85316e+06	7.13314e+06	9.04494e+06	8.41147e+06	1.17263e+07	1.48062e+07	1.04906e+07	1.14118e+07	1.10303e+07	1.00186e+07
pmp000003	317.066	302.04	316.058	C16H12O7	[M+H]+	Nepetin (5,7,3',4'-Tetrahydroxy-6-methoxyflavone)	Flavonoids	Flavones	-	-	520-11-6	106661	91860.1	88708.1	178732	91147.5	173224	126194	168103	135660	185939	195532	151745	305638	183595	227228	224069	290295	262070	144377	150497	146195
mws1050	148.06	88	147.053	C5H9NO4	[M+H]+	O-Acetylserine	Amino acids and derivatives	Amino acids and derivatives	C00979	ko00270,ko00908,ko00920,ko01100,ko01110,ko01200,ko01230,ko04122	5147-00-2	228093	193494	331065	562240	657587	408255	716859	604732	586229	821582	826683	689066	298270	696955	512158	226884	276726	354646	247076	421399	437136
pmf0293	269.292	209.2	270.292	C18H38O	[M-H]-	1-Octadecanol	Lipids	Free fatty acids	-	-	112-92-5	164587	170453	183817	181118	177552	168646	176176	173892	178445	182992	178983	168510	168454	177295	170875	183041	178168	181407	183563	174323	182795
Zmtn001661	315.106	153.019	316.116	C14H20O8	[M-H]-	Vanilloloside	Phenolic acids	Phenolic acids	-	-	74950-96-2	4.45866e+06	5.25383e+06	4.42323e+06	5.66153e+06	5.48241e+06	5.71076e+06	5.28077e+06	4.79913e+06	4.65243e+06	5.15499e+06	4.95765e+06	4.64196e+06	4.89622e+06	5.47864e+06	4.84428e+06	5.91297e+06	5.23829e+06	5.41047e+06	4.49866e+06	4.8255e+06	5.36207e+06
MWSHY0098	307.081	139.039	306.074	C15H14O7	[M+H]+	Epigallocatechin	Flavonoids	Flavanols	C12136	ko00941,ko01110	970-74-1	2.67026e+07	3.18206e+07	2.70046e+07	25868425	2.62403e+07	2.8304e+07	2.91565e+07	2.69227e+07	2.45544e+07	2.49696e+07	2.67721e+07	2.69297e+07	2.37318e+07	2.20742e+07	2.41038e+07	2.36241e+07	2.55671e+07	2.56126e+07	2.55894e+07	2.37156e+07	2.45444e+07
pme3007	402.995	159	404.002	C9H14N2O12P2	[M-H]-	Uridine 5'-diphosphate	Nucleotides and derivatives	Nucleotides and derivatives	C00015	ko00240,ko00908,ko01100,ko01240	27821-45-0	85110.1	44100.4	55179.4	26593.1	34539.1	37521.4	27079.5	31491.5	25143.9	43112.6	30285.4	20340.3	29820.3	27542.9	31191.7	21824.4	30048.9	40028	35905.1	24914.2	30566.2
Zmgn004894	151.04	136.017	152.047	C8H8O3	[M-H]-	Methyl 4-hydroxybenzoate*	Phenolic acids	Phenolic acids	-	-	99-76-3	18631.6	17770.1	23477.4	12203.3	32298.4	19432.1	22680.6	22757	15324.4	34013.6	11511	27000.5	25258.3	18623	26728.1	54217.6	40307.8	45322.1	57317.1	66759.4	78493.6
mws0913	447.093	285.041	448.101	C21H20O11	[M-H]-	Kaempferol-3-O-galactoside (Trifolin)*	Flavonoids	Flavonols	C12626	ko00944	23627-87-4	1.05854e+07	1.09484e+07	1.09459e+07	1.06708e+07	9.27414e+06	1.1937e+07	7.77801e+06	1.22497e+07	13423397	7.90028e+06	8.12384e+06	1.40322e+07	9.30993e+06	7.37812e+06	3.85424e+06	7.61294e+06	7.99051e+06	5.3925e+06	7.68599e+06	5.73563e+06	6.45485e+06
MWSslk132	285.208	223.211	286.214	C16H30O4	[M-H]-	Hexadecanedioic acid	Lipids	Free fatty acids	C19615	ko00073,ko01100	505-54-4	25966.9	29706.5	30064.3	27333.8	28979.3	29243.4	34942.7	31034.1	31220.9	34889.9	31668.7	30513.1	34891.8	32785.2	32396.6	31165.6	32862.3	31833.4	35547.4	38029.6	38352
Zmyn004449	309.208	171.103	310.214	C18H30O4	[M-H]-	9-Hydroxy-12-oxo-10(E),15(Z)-octadecadienoic acid	Lipids	Free fatty acids	C21923	ko00592,ko01110	-	9	9	9	9	9	9	22537.6	26092.5	14056.9	48180.7	49214.9	32922.3	61052.8	70121.1	66417.1	75250	70689.9	70768.3	19469.9	24324.2	21200.2
MWS1837	158.118	95.0861	157.11	C8H15NO2	[M+H]+	Tranexamic Acid	Organic acids	Organic acids	-	-	1197-18-8	745978	718491	819241	762244	753124	713539	926919	739898	631595	782084	845688	732239	1.00071e+06	1.0283e+06	709820	1.12584e+06	719713	803504	968113	878878	917472
pmp000275	581.165	139.039	580.158	C30H28O12	[M+H]+	Gambiriin A1	Tannins	Tannin	C17772	-	76250-49-2	372562	521902	458416	350322	380562	370117	375500	459284	408189	343392	338082	334279	409152	413541	414725	336312	297866	354386	413597	389669	451313
pmb0626	757.219	433.4	756.211	C33H40O20	[M+H]+	Apigenin-6-C-glucoside-7-O-Sophoroside*	Flavonoids	Flavones	-	-	-	166347	210604	203156	219121	222525	178154	220538	192576	209706	225758	222005	158535	228585	245240	274662	209569	267540	166702	131239	153771	163649
HX1341	163.039	89.0379	162.032	C9H6O3	[M+H]+	7-hydroxy-2H-1-benzopyran-2-one	Lignans and Coumarins	Coumarins	-	-	-	4.4552e+07	3.54042e+07	3.68833e+07	2.40504e+07	3.29046e+07	2.62887e+07	3.01696e+07	2.12747e+07	2.62497e+07	2.5973e+07	2.64236e+07	2.76179e+07	2.15856e+07	2.29765e+07	2.20915e+07	2.22928e+07	2.2826e+07	2.13914e+07	2.17254e+07	1.9908e+07	1.8009e+07
Zmjp000182	189.134	70.0652	188.127	C7H16N4O2	[M+H]+	N-Monomethyl-L-arginine*	Amino acids and derivatives	Amino acids and derivatives	C03884	-	17035-90-4	720089	376108	658129	204792	261049	241256	478172	249936	299427	492979	1.07765e+06	298536	626059	364383	284039	642760	420968	369110	405649	267282	317823
pmf0420	149.061	74.9	150.068	C9H10O2	[M-H]-	Benzyl acetate	Organic acids	Organic acids	C15513	-	140-11-4	904276	1.09085e+06	1.35781e+06	1.12326e+06	962374	969831	969092	1.00823e+06	913878	1.05374e+06	967087	1.10759e+06	897167	870894	894950	1.02547e+06	1.0104e+06	1.14223e+06	1.04751e+06	999453	902293
mws1094	287.056	259	288.063	C15H12O6	[M-H]-	Aromadendrin (Dihydrokaempferol)	Flavonoids	Flavanonols	C00974	ko00941,ko01100,ko01110	480-20-6	72687.9	70046.2	68984.8	28872.8	19406.1	30302.1	16316.7	23191.5	28854.2	19733.3	17692.9	23690.2	14104.1	7642.13	8071	9354.12	24217.5	19244.5	27772.4	19285	30959.5
pme1383	170.081	134.1	169.074	C8H11NO3	[M+H]+	Pyridoxine	Others	Vitamin	C00314	ko00750,ko01100,ko01240	65-23-6	586597	840989	608178	1.1773e+06	1.23867e+06	1.37207e+06	1.41173e+06	927737	1.22462e+06	1.43122e+06	1.59253e+06	1.50312e+06	1.41278e+06	1.54797e+06	1.45283e+06	1.31316e+06	1.36842e+06	1.2816e+06	919564	1.08556e+06	1.04202e+06
pmp001251	520.34	184.073	519.332	C26H50NO7P	[M+H]+	LysoPC 18:2(2n isomer)	Lipids	LPC	-	-	-	7.84484e+06	4.24794e+06	4.7376e+06	6.29528e+06	9.53009e+06	6.50359e+06	1.59237e+07	1.41826e+07	1.33265e+07	1.74324e+07	2.07169e+07	1.29188e+07	1.60535e+07	1.86486e+07	1.52587e+07	1.00183e+07	1.18938e+07	1.2955e+07	1.40662e+07	1.6378e+07	1.40479e+07
Lmyp004617	419.134	257.081	418.127	C21H22O9	[M+H]+	Pinocembrin-7-O-glucoside (Pinocembroside)	Flavonoids	Flavanones	-	-	75829-43-5	65745	53625.2	77863.1	51833.6	51877.7	61915.1	54705.2	98708.2	103569	62621.4	52193.9	74329.3	49137.3	47831	64770.7	47462.3	66774.4	30820	25540.8	21401.2	21172.9
pmc0274	167.1	121.1	166.031	C6H6N4S	[M+H]+	6-Methylmercaptopurine	Nucleotides and derivatives	Nucleotides and derivatives	C16614	-	50-66-8	3.75019e+06	3.38585e+06	3.36629e+06	5.91646e+06	6.12457e+06	6.76691e+06	6.75969e+06	7.79152e+06	6.88109e+06	1.11186e+07	1.2252e+07	8.73529e+06	1.57852e+07	2.1907e+07	2.00662e+07	3.87966e+07	3.4393e+07	3.9628e+07	3.8344e+07	4.23506e+07	4.40043e+07
Zmlp007578	345.059	313.033	344.053	C17H12O8	[M+H]+	3,3',4-O-Trimethylellagic acid	Tannins	Tannin	C10836	-	1617-49-8	52230.6	28124.6	43463.4	33702	45645.9	39757.6	58283.1	56262.8	69958.4	106841	100088	69941.1	80624.6	104601	107361	64659.2	65533.7	79224.6	61193.6	60163	59550.5
Lmmn001643	163.04	119.046	164.047	C9H8O3	[M-H]-	2-Hydroxycinnamic acid*	Phenolic acids	Phenolic acids	C01772	ko00360,ko00940,ko01100,ko01110	583-17-5	1.19932e+06	1.03705e+06	1.05282e+06	435477	895317	646368	1.03486e+06	705750	774634	808708	899817	561181	927290	714886	773116	648065	771572	736904	453756	354820	440814
MWS5083	455.097	96.9685	456.105	C17H21N4O9P	[M-H]-	Flavin Single Nucleotide(FMN)	Nucleotides and derivatives	Nucleotides and derivatives	C00061	ko00190,ko00740,ko01100,ko01110,ko01240	6184-17-4	188076	248570	234245	198860	281128	237139	330797	209495	219659	258674	238910	238412	200196	224560	231496	237733	254714	216962	138310	124155	130491
Lmjp003044	479.118	317.062	478.111	C22H22O12	[M+H]+	Isorhamnetin-3-O-Glucoside*	Flavonoids	Flavonols	-	-	5041-82-7	1.01541e+06	1.03944e+06	881272	1.24982e+06	1.02011e+06	1.27235e+06	1.14822e+06	1.25037e+06	929450	1.35058e+06	1.25044e+06	1.24395e+06	1.16771e+06	1.16691e+06	1.54928e+06	1.70095e+06	1.59048e+06	1.95607e+06	848916	947528	980044
HJAP120	625.166	317.066	624.168	C28H32O16	[M+H]+	Rhamnetin-3-O-Rutinoside*	Flavonoids	Flavonols	-	-	-	1.06654e+06	1.45155e+06	1.40737e+06	1.17163e+06	1.19452e+06	1.13222e+06	1.08616e+06	1.34667e+06	1.07477e+06	1.02437e+06	1.15596e+06	840584	1.15651e+06	1.28548e+06	1.23871e+06	870434	1.00743e+06	949860	1.02922e+06	1.23581e+06	987544
MWS1771	196.097	91.0546	195.089	C10H13NO3	[M+H]+	L-Tyrosine methyl ester	Amino acids and derivatives	Amino acids and derivatives	C03404	-	1080-06-4	223219	193096	224839	129822	178836	147831	190629	187863	216143	185507	208781	174438	170778	178017	171844	188724	176141	195056	63303.3	47941.4	64514.7
pmn001628	481.062	275	482.07	C20H18O14	[M-H]-	4,6-(S)-Hexahydroxydiphenoyl-D-glucose	Phenolic acids	Phenolic acids	-	-	23094-68-0	863782	594373	699110	518736	831077	622005	618590	852217	731173	874928	816023	596983	540070	797203	727538	262860	993958	658238	401948	360577	138432
pme1841	103.123	86.0964	102.116	C5H14N2	[M+H]+	Cadaverine	Alkaloids	Alkaloids	C01672	ko00310,ko00480,ko00960,ko01100,ko01110	462-94-2	73867.2	124844	61433.1	97775.5	91957	95256.4	99508.7	75400	68002.3	133057	86720	61471.5	90975.8	115411	81936.1	90488.7	82016	110189	102636	84343.8	100060
MWSHY0100	435.091	303.058	434.085	C20H18O11	[M+H]+	Avicularin(Quercetin-3-O-α-L-arabinofuranoside)*	Flavonoids	Flavonols	-	-	572-30-5	7.76909e+06	1.09549e+07	1.02527e+07	1.14853e+07	9.70033e+06	1.09946e+07	7.18739e+06	19313695	1.26361e+07	9.50031e+06	8.14362e+06	9.95787e+06	1.05503e+07	7.80999e+06	1.15223e+07	9.19796e+06	9.15939e+06	7.46288e+06	7.16071e+06	8.04341e+06	7.97115e+06
Lmbn005369	295.228	195.141	296.235	C18H32O3	[M-H]-	13(S)-HODE;13(S)-Hydroxyoctadeca-9Z,11E-dienoic acid*	Lipids	Free fatty acids	C14762	ko00591	10219-69-9	132572	137090	131471	140956	140905	139234	164552	160429	155008	266258	213524	173132	279107	271188	232689	316892	384418	371560	234032	262889	222731
Hmtn001288	181.051	135.045	182.059	C9H10O4	[M-H]-	Methyl 2,4-dihydroxyphenylacetate*	Phenolic acids	Phenolic acids	-	-	67828-42-6	35939.5	29398.6	33362.1	44058.1	39408.8	46613.2	44711.1	54630.1	56083.6	37901.8	43454.4	33008.5	36482.1	11684.2	37540.5	57320	60827.1	59348.6	62247.1	69305.4	80649.6
Lmmp003817	535.108	287.055	534.101	C24H22O14	[M+H]+	Kaempferol-3-O-(6''-malonyl)glucoside*	Flavonoids	Flavonols	-	-	-	1.08452e+07	1.01479e+07	1.06663e+07	1.1062e+07	1.29582e+07	1.24776e+07	1.03248e+07	1.74216e+07	1.51019e+07	1.12845e+07	10810195	1.71545e+07	1.37684e+07	1.17358e+07	1.05456e+07	8.80576e+06	1.40983e+07	9.14923e+06	8.83943e+06	6.92741e+06	7.42274e+06
mws1491	279.233	279.233	280.24	C18H32O2	[M-H]-	Linoleic acid	Lipids	Free fatty acids	C01595	ko00591,ko01040,ko01100	60-33-3	1.87505e+07	5.50073e+06	5.64649e+06	6.26579e+06	2.22683e+07	2.07645e+07	2.45528e+07	2.18708e+07	2.47702e+07	3.54882e+07	3.23366e+07	2.55901e+07	3.36209e+07	3.59686e+07	3.51026e+07	5.23943e+07	5.80001e+07	5.66964e+07	6.55834e+07	6.17864e+07	6.53222e+07
Lmbn006152	279.233	59.0133	280.24	C18H32O2	[M-H]-	(9Z,11E)-Octadecadienoic acid	Lipids	Free fatty acids	C04056	ko00591	2540-56-9	21385.4	20405.5	22609.6	22752.8	26217.9	22215.1	27292.7	23594.4	27077.5	35425.4	32278.9	27099.3	34017.6	35871.5	33058.7	54564.6	59785.6	62871.8	66766	70815.7	74729.5
Cwjp002681	919.233	287.056	918.243	C42H46O23	[M+H]+	Kaempferol-3-O-(2'''-p-Coumaroyl)sophoroside-7-O-Glucoside	Flavonoids	Flavonols	-	-	-	118898	230216	102561	320687	240240	403084	142224	379341	399761	226109	289055	568439	373079	192768	195964	184343	301004	116991	184519	236598	251178
pmp001106	595.166	577.156	594.159	C27H30O15	[M+H]+	Vitexin-2''-O-glucoside	Flavonoids	Flavones	C04024	ko00944	61360-94-9	2.07307e+06	2.30966e+06	2.06136e+06	3.06901e+06	2.75757e+06	3.66026e+06	2.5119e+06	3.56489e+06	2.30742e+06	2.22004e+06	2.33623e+06	3.41857e+06	2.87626e+06	2.31468e+06	2.88859e+06	2.94456e+06	3.06554e+06	2.8408e+06	4.4611e+06	3.9807e+06	3.71444e+06
Lmhn002321	461.07	167.04	462.08	C21H18O12	[M-H]-	Vnilloylcaffeoyltartaric acid	Phenolic acids	Phenolic acids	-	-	-	49992.1	16575.4	36961.4	51433.4	17191.3	16222.1	42966.4	56400.5	44156.5	53385.8	60513.4	64098.6	44861.9	53199.6	32955.6	46841.6	51854.2	49324.3	106705	76521.6	90746.8
mws0609	344.04	150	345.047	C10H12N5O7P	[M-H]-	Guanosine 3',5'-cyclic monophosphate	Nucleotides and derivatives	Nucleotides and derivatives	C00942	ko00230,ko01100	7665-99-8	25207.5	15724.1	23736	15231.5	17997	17408.3	24112	29578.3	33698.7	43898.4	35838	22956.3	33306.1	26164.8	20540.8	29791.3	35683.4	31584.4	5.12967e+06	3.74828e+06	4.78134e+06
ML10176345	171.03	109.029	172.037	C7H8O5	[M-H]-	3-Dehydroshikimic acid	Organic acids	Organic acids	C02637	ko00400,ko01100,ko01110,ko01230,ko01240	2922-42-1	487190	425417	408259	368934	267366	320977	251452	241953	315412	293876	308240	350038	306966	280538	285364	392939	334438	348610	481028	522269	553114
ML10171848	147.03	85.0291	148.037	C5H8O5	[M-H]-	D-Arabinono-1,4-lactone*	Others	Saccharides	C00652	ko00053	2782-09-4	468777	554048	561433	408686	570100	371847	564947	448325	504475	558526	417364	455954	524970	482699	367939	389832	454271	467162	560350	425644	155683
Zmgn000173	149.046	75.0088	150.053	C5H10O5	[M-H]-	D-Ribose	Others	Saccharides	C00121	ko00030,ko01100,ko02010	50-69-1	358582	468039	433807	545863	593036	641313	520973	541525	516911	566453	509593	569450	535037	646326	524385	718853	678341	813121	721808	668566	688621
pmn001419	325.093	163.04	326.1	C15H18O8	[M-H]-	1-O-p-Coumaroyl-β-D-glucose*	Phenolic acids	Phenolic acids	C16827	-	7139-64-2	3.14055e+06	4.34227e+06	4.9151e+06	3.33846e+06	3.66693e+06	4.19135e+06	2.81181e+06	4.03807e+06	3.84895e+06	2.6782e+06	2.58941e+06	3307785	2.47242e+06	2.06628e+06	2.68587e+06	2.50269e+06	2.57158e+06	2.17503e+06	2.45567e+06	2.54493e+06	2.16889e+06
MWSHY0051	287.055	153.018	286.048	C15H10O6	[M+H]+	Kaempferol (3,5,7,4'-Tetrahydroxyflavone)	Flavonoids	Flavonols	C05903	ko00941,ko00944,ko01100,ko01110	520-18-3	29405.1	16487.5	31289.5	9	9	9	28364.8	34965.1	46385.7	25136.2	40497.4	42078.1	34751.9	30656.8	24167.5	31131.4	35457	26803.9	37689.5	39265.1	44921.8
pme2266	245.095	227	244.088	C10H16N2O3S	[M+H]+	Biotin	Others	Vitamin	C00120	ko00780,ko01100,ko01240,ko02010	58-85-5	152230	103546	169239	61557.7	113449	116860	132077	107706	124106	124010	96325	96689.6	110218	104178	111027	81922.4	112822	122854	65060.8	83406.7	71578.9
Zmxp005324	361.164	189.09	360.157	C20H24O6	[M+H]+	Dihydrodehydrodiconiferyl alcohol	Lignans and Coumarins	Lignans	-	-	126253-41-6	177325	238855	220255	450445	300824	526639	199229	251924	202665	213638	283112	486058	246755	274199	231177	291199	264636	335026	377761	309761	383235
pmn001382	515.12	353.088	516.127	C25H24O12	[M-H]-	Isochlorogenic acid A	Phenolic acids	Phenolic acids	-	-	2450-53-5	1.18633e+07	1.01919e+07	3.63024e+06	4.4712e+06	2.819e+06	6.0155e+06	8.36074e+06	4.48301e+06	2.79369e+06	5.0094e+06	4.1001e+06	5.10363e+06	4.82422e+06	3.81445e+06	3.7636e+06	4.0029e+06	3.97644e+06	3.37687e+06	3.30761e+06	3.83525e+06	2.50811e+06
Lmsn006063	613.12	169.014	614.127	C29H26O15	[M-H]-	1,6-Di-O-galloyl-2-O-Cinnamoyl-β-D-glucose	Phenolic acids	Phenolic acids	-	-	94356-17-9	37172.3	31108.7	27222.4	32392.7	45238.2	37510.9	37026	54464.3	48295	43398	38848.5	34499.8	18677.9	46959.7	56251.3	11982.5	64779.6	35453.4	9	9	9
pmb0874	478.293	337.274	477.286	C23H44NO7P	[M+H]+	LysoPE 18:2(2n isomer)	Lipids	LPE	-	-	-	656155	383241	493100	476978	1.10236e+06	690236	1.70296e+06	1.21983e+06	1.22764e+06	1.84477e+06	1.88813e+06	993447	1.82275e+06	1.99591e+06	1.72355e+06	1.26452e+06	1.29863e+06	1.59771e+06	1.58122e+06	1.54347e+06	1.80825e+06
pma0791	521	273	520.122	C24H24O13	[M+H]+	Naringenin-7-O-(6''-malonyl)glucoside	Flavonoids	Flavanones	-	-	-	166468	128381	168297	145831	163988	189857	181067	225485	169039	150005	123336	131834	123459	132968	146129	107278	140864	104871	97136.7	99421.8	87798.6
MWSHY0162	627.156	303.058	626.148	C27H30O17	[M+H]+	Quercetin-3-O-sophoroside (Baimaside)*	Flavonoids	Flavonols	C12667	ko00944	18609-17-1	872942	1.26987e+06	1.06639e+06	956488	989537	881644	1.02589e+06	1.20139e+06	981612	761336	714864	820311	783488	784310	565677	442641	439883	469919	741283	723598	684759
MWS0552	239.202	223.026	240.209	C15H28O2	[M-H]-	Cis-10-Pentadecenoic Acid(C15: 1)	Lipids	Free fatty acids	-	-	84743-29-3	1.89338e+06	2.50538e+06	2.25516e+06	2.83678e+06	2.56741e+06	2.20888e+06	1.97963e+06	1.86516e+06	1.83081e+06	1.80897e+06	2.19755e+06	2.00944e+06	1.92396e+06	2.18071e+06	2.12114e+06	2.05058e+06	1.94404e+06	1.96852e+06	1.64315e+06	1.79188e+06	1.87335e+06
pme0256	151.026	151	152.033	C5H4N4O2	[M-H]-	Xanthine	Nucleotides and derivatives	Nucleotides and derivatives	C00385	ko00230,ko00232,ko01100,ko01110	69-89-6	100488	84725	48739.5	218733	158050	212775	188997	192302	182797	418867	235798	269446	295919	233818	214152	227058	329025	231351	565519	662748	1.90827e+06
Lmpp003465	481.098	319.045	480.09	C21H20O13	[M+H]+	Myricetin-3-O-β-D-glucoside*	Flavonoids	Flavonols	-	-	19833-12-6	8.32596e+06	9.06021e+06	1.02137e+07	6.94227e+06	8.51627e+06	7.32388e+06	8.27263e+06	7.79692e+06	8.40085e+06	7.32222e+06	7.26296e+06	7.5627e+06	8.64097e+06	7.52789e+06	7.49575e+06	7.30226e+06	7.34896e+06	6.95661e+06	5.5747e+06	6.25313e+06	6.51529e+06
mws0921	149.061	131	150.068	C9H10O2	[M-H]-	p-Coumaryl alcohol	Phenolic acids	Phenolic acids	C02646	ko00940,ko01100,ko01110	3690-05-9	7878.68	10850.4	12328	7252.46	10804.1	16676.5	19504.3	20291.8	20988.7	39669.1	15852.7	23139.2	31621.2	27519	13709.6	141089	76632	118021	58304.3	64498.9	81822.1
Lmfn004093	435.13	315.088	436.137	C21H24O10	[M-H]-	Phloretin-4'-O-glucoside (Trilobatin)	Flavonoids	Chalcones	-	-	4192-90-9	1.97192e+06	3.38225e+06	3.24462e+06	3.77593e+06	3.41636e+06	3.74143e+06	2.85917e+06	3.40764e+06	3.75543e+06	2.15199e+06	2.42357e+06	4.09754e+06	2.29329e+06	3.08126e+06	2.75963e+06	2.59022e+06	2.47287e+06	2.33834e+06	2.96765e+06	3.1454e+06	2.77327e+06
pme0460	291.086	139.036	290.079	C15H14O6	[M+H]+	Epicatechin*	Flavonoids	Flavanols	C09727	ko00941,ko01100,ko01110	490-46-0	4.17704e+06	7.79173e+06	7.35802e+06	6.67738e+06	5.60823e+06	6.19291e+06	5.81738e+06	5.58193e+06	3.58274e+06	5.91993e+06	4.904e+06	6.22278e+06	5.22911e+06	6.14605e+06	5.06859e+06	5.401e+06	5.2129e+06	5.81976e+06	5.50299e+06	5.89497e+06	6.5313e+06
MWS5206	181.051	135.045	182.058	C9H10O4	[M-H]-	4-Hydroxyphenyllactic Acid*	Phenolic acids	Phenolic acids	C03672	-	306-23-0	35359.4	38249	36551.5	56757.5	21320.5	29523.5	29410.9	56643.9	52268.8	39087	38090.6	30746	47596.6	26415.7	18428.2	56700.5	40330.1	56217.4	58593.9	49698.3	66761.1
zjbp110819	311.128	251.106	310.12	C19H18O4	[M+H]+	6,7-dimethoxy-2-[2-phenylethyl]chromone	Others	Chromone	-	-	-	40485.6	50959.9	43719.1	82431.5	36309	47051.2	9	9	9	27086.5	49285.7	39104.7	56091.9	41846.7	54136.5	214375	148965	130398	129900	142149	126549
Lmmn002274	521.203	359.149	522.21	C26H34O11	[M-H]-	Isolariciresinol-9'-O-glucoside*	Lignans and Coumarins	Lignans	-	-	63358-12-3	41155.5	151229	101810	565818	277015	375892	195944	266795	205729	169048	215305	308592	159805	248217	219419	355267	215305	213933	594510	643317	837204
mws1293	565.134	139.1	564.127	C29H24O12	[M+H]+	Theaflavin	Tannins	Proanthocyanidins	-	-	4670-05-7	454338	266161	378906	318382	750213	462336	1.38927e+06	3.26854e+06	1.36989e+06	7.5693e+06	5.11681e+06	2.10768e+06	7.84283e+06	1.01733e+07	8.16641e+06	3.11553e+06	4.95753e+06	5.03539e+06	3.47987e+06	3.32624e+06	3.30495e+06
pme3227	579.171	433	578.164	C27H30O14	[M+H]+	Vitexin-2''-O-rhamnoside	Flavonoids	Flavones	C12628	ko00944	64820-99-1	4.26166e+07	5.47304e+07	4.79087e+07	5.60037e+07	5.42401e+07	6.29221e+07	4.8673e+07	5.82739e+07	4.85024e+07	4.97327e+07	5.53767e+07	5.94527e+07	4.46264e+07	5.12625e+07	4.97273e+07	5.61789e+07	5.55549e+07	5.20741e+07	6.42028e+07	6.36817e+07	6.29597e+07
MWSHY0190	609.181	301.079	608.174	C28H32O15	[M+H]+	Diosmetin-7-O-rutinoside (Diosmin)*	Flavonoids	Flavones	C10039	-	520-27-4	286629	307557	233855	423114	369430	326013	299564	296738	277180	311931	315477	399410	397385	325775	304737	397594	427584	281648	378937	404966	409601
Lmsn000842	481.062	300.999	482.07	C20H18O14	[M-H]-	4,6-(S)-Hexahydroxydiphenoyl-β-D-glucose	Phenolic acids	Phenolic acids	-	-	36378-48-0	1.23118e+06	480116	1.07059e+06	705718	1.06769e+06	733830	811141	1.13139e+06	1.13782e+06	1.21739e+06	932529	824706	710753	1.1145e+06	1.00001e+06	703816	1.32789e+06	923992	509596	507468	421087
pmp000120	463.123	427.1	462.116	C22H22O11	[M+H]+	Diosmetin-6-C-glucoside	Flavonoids	Flavones	-	-	-	56827.8	186300	134656	230988	149057	171274	143420	283196	127441	114931	132011	165320	136998	108073	176116	136039	165270	207130	185279	275819	201581
pme0021	166.086	120.081	165.071	C9H11NO2	[M+H]+	L-Phenylalanine	Amino acids and derivatives	Amino acids and derivatives	C00079	ko00360,ko00400,ko00460,ko00940,ko00960,ko00966,ko00970,ko00998,ko01100,ko01110,ko01210,ko01230,ko02010	63-91-2	2.74495e+06	2.48596e+06	2.06061e+06	3.65824e+06	4.96384e+06	3.47939e+06	3.76244e+06	4.84016e+06	4.43099e+06	5.66841e+06	8.61763e+06	7.1665e+06	1.24537e+07	1.31041e+07	1.66621e+07	2.05378e+07	2.66186e+07	2.35376e+07	2.26134e+07	3.31393e+07	3.53179e+07
MWS0559	161.046	71.0136	162.053	C6H10O5	[M-H]-	1,6-anhydro-β-D-glucose	Others	Saccharides	-	-	498-07-7	130225	210638	148486	249255	258378	151784	231586	223335	206380	207082	183931	195859	164622	162644	203002	167929	138535	161332	166197	188571	187547
Lmtp002642	565.155	457.111	564.148	C26H28O14	[M+H]+	Apigenin-8-C-(2''-glucosyl)arabinoside	Flavonoids	Flavones	-	-	-	6.89521e+06	1.00753e+07	8.49884e+06	1.19327e+07	1.07023e+07	9.75703e+06	8.75957e+06	7.10577e+06	8.78876e+06	9.44278e+06	9.83877e+06	8.07357e+06	9.58159e+06	9.44435e+06	1.02164e+07	1.01223e+07	7.16326e+06	1.05427e+07	1.10523e+07	1.03984e+07	9.76533e+06
pme1975	103.004	59	104.06	C3H4O4	[M-H]-	Malonic acid	Organic acids	Organic acids	C00383	ko00061,ko00240,ko00410,ko01100,ko01212	141-82-2	644895	651264	570911	554122	611148	474826	607857	822222	750412	514383	491505	503394	579462	519698	465711	783513	923269	704062	720023	675412	663174
Lmsn004323	507.114	169.014	508.122	C23H24O13	[M-H]-	1-O-Galloyl-2-O-Feruloyl-β-D-glucose	Phenolic acids	Phenolic acids	-	-	-	674232	837626	742059	754180	769939	748243	730078	707500	719854	767714	729370	726961	745077	764220	793467	773870	775347	703499	770918	830352	603642
mws2523	421.075	241.1	422.083	C12H23O14P	[M-H]-	Trehalose 6-phosphate	Others	Saccharides	C00689	ko00500,ko01100,ko01110	4484-88-2	158788	204010	186459	135403	185128	152813	184581	193379	160275	180362	190324	161855	178467	177935	214930	192077	168633	210361	192606	229269	231775
HJN093	451.089	313.054	452.095	C20H20O12	[M-H]-	2-O-Salicyl-6-O-Galloyl-D-Glucose	Phenolic acids	Phenolic acids	-	-	-	456389	445693	395951	336498	284741	355179	258881	278292	378975	250898	309865	321660	223671	211649	244870	223080	241571	220785	233768	212733	277295
pma6460	337.09	163.04	338.1	C16H18O8	[M-H]-	4-O-p-Coumaroylquinic acid	Phenolic acids	Phenolic acids	C10441	-	32451-86-8	2.78359e+06	2.44405e+06	2.73322e+06	2.21334e+06	2.0214e+06	1.98004e+06	1.93663e+06	1.90601e+06	2.22552e+06	2.56649e+06	2.26499e+06	2.16356e+06	2.11767e+06	1.98091e+06	1.93807e+06	2.19699e+06	2.19379e+06	1.79315e+06	1.667e+06	1.40952e+06	1.49472e+06
Smhp004476	565.15	433.11	564.148	C26H28O14	[M+H]+	Isovitexin-2''-O-xyloside*	Flavonoids	Flavones	-	-	-	4.4146e+06	5.50178e+06	5.57684e+06	6.44566e+06	5.08756e+06	6.70281e+06	4.94492e+06	7.68572e+06	4.9842e+06	4.52429e+06	4.83318e+06	5.53617e+06	4.68402e+06	4.52152e+06	5.69062e+06	5.06334e+06	5.27519e+06	3.93914e+06	7.51694e+06	6.33545e+06	6.59369e+06
pme2801	167.056	150	166.049	C6H6N4O2	[M+H]+	7-Methylxanthine	Nucleotides and derivatives	Nucleotides and derivatives	C16353	ko00232,ko01100,ko01110	552-62-5	749449	516457	704161	563578	564547	752272	814879	674996	827990	1.09385e+06	1.03545e+06	775495	886454	1.01296e+06	975672	936707	901917	801336	615728	544674	621705
pme0281	165.019	121.029	166.027	C8H6O4	[M-H]-	Terephthalic acid	Phenolic acids	Phenolic acids	C06337	ko01100	100-21-0	414626	413639	408222	398538	89288.6	438993	433755	153796	399504	130041	402096	399838	317375	342399	369497	423831	394602	413961	475059	148484	537081
pme3188	323.029	211	324.036	C9H13N2O9P	[M-H]-	Uridine 5'-monophosphate	Nucleotides and derivatives	Nucleotides and derivatives	C00105	ko00240,ko01100,ko01240	58-97-9	37685.9	31448	21103.3	21653.4	27303.7	21824.6	29551.7	34541.5	47732.8	76978.6	46016.2	23439.3	22823.4	23999.9	35408.2	46946.3	67619.9	51448.8	829285	741804	912402
MWS1875	143.05	115.055	144.058	C10H8O	[M-H]-	2-Naphthol*	Phenolic acids	Phenolic acids	C11713	-	135-19-3	19916.9	19049.2	19834.5	7214.8	11621.3	9216.65	13659.3	11308.9	11948.3	10756.7	7487.41	9032.88	12426.7	12008.1	10965.9	8810.83	12452.6	10310.4	5955.31	4790.35	5764.28
Lmhp007598	534.355	184.073	533.348	C27H52NO7P	[M+H]+	LysoPC 19:2(2n isomer)	Lipids	LPC	-	-	-	9	9	9	9204.87	22610	17489.4	77085.6	67809.8	82377.8	272618	189000	102546	332031	283430	230383	162508	226487	196688	85757.8	95699.8	82420.3
pmb1096	118.065	91	117.058	C8H7N	[M+H]+	Indole	Alkaloids	Plumerane	C00463	ko00380,ko00400,ko00402,ko01100,ko01110	120-72-9	144143	57808	87226.9	71918.7	79206.6	98306.6	93936.7	81347	98098.7	162758	160630	103241	172410	195125	201643	475090	382551	446288	409922	375522	410374
pma0702	558.281	207.065	557.274	C29H39N3O8	[M+H]+	N1,N8-Bis(sinapoyl)spermidine	Alkaloids	Phenolamine	C21170	-	-	1.19219e+07	1.28275e+07	1.35424e+07	1.45212e+07	1.39407e+07	1.67224e+07	1.32584e+07	1.25221e+07	1.2069e+07	1.08633e+07	1.23186e+07	1.57933e+07	1.15931e+07	1.22924e+07	1.17316e+07	1.09699e+07	1.07155e+07	1.06109e+07	1.27023e+07	1.14152e+07	1.32072e+07
MWS2076	110.06	65.0414	109.053	C6H7NO	[M+H]+	2-Aminophenol	Alkaloids	Phenolamine	C01987	ko00380,ko01100	95-55-6	11870.8	39797.1	35425.9	36578.1	24838.3	28663.4	9	9	9	23692.6	28358.5	36353.6	9	9	9	93459.9	65497.3	106890	108387	140304	114182
Wmhn003138	633.071	301	634.081	C27H22O18	[M-H]-	Isostrictinin	Tannins	Tannin	-	-	87392-62-9	7.74808e+06	4.92134e+06	6.22045e+06	5.06336e+06	7.18447e+06	5.93382e+06	3.17401e+06	5.71004e+06	7.9294e+06	6.45144e+06	6.52346e+06	5.95186e+06	3.50864e+06	6.27644e+06	6.51235e+06	3.98789e+06	1.00846e+07	2.3706e+06	4.65283e+06	3.88782e+06	3.53899e+06
MWS20185	295.19	137.062	294.183	C17H26O4	[M+H]+	[6]-Gingerol	Phenolic acids	Phenolic acids	C10462	ko00945,ko01110	23513-14-6	17931.4	19324.5	22000.6	17404.8	17671.5	20417.1	18259.4	24069.1	24343.2	43656.1	47265.3	31796.3	42911.1	57356	48287.5	72522.5	83808	93912.9	102576	111590	127240
mad2394	501.104	337.054	502.111	C24H22O12	[M-H]-	Sinapoyl-p-coumaroyltartaric acid	Phenolic acids	Phenolic acids	-	-	-	510684	306255	416792	108449	234659	165460	187629	135981	226268	155187	61105.5	59887.3	116273	49603	128912	94277.9	43551.1	124673	10661.5	89847.3	19231
mws4052	102.055	56.05	101.048	C4H7NO2	[M+H]+	1-Aminocyclopropane-1-carboxylic acid*	Organic acids	Organic acids	C01234	ko00270,ko01100,ko01110	22059-21-8	658529	593091	556091	686623	629479	643743	636583	569807	540391	588460	672524	584277	742464	687717	601915	784744	626188	638886	803377	641268	746155
Zmhn001793	341.089	179.034	342.096	C15H18O9	[M-H]-	6-O-Caffeoyl-D-glucose*	Phenolic acids	Phenolic acids	-	-	-	4.56884e+06	5.45806e+06	5.50172e+06	5.51527e+06	5.61142e+06	5.97374e+06	5.07137e+06	5.70163e+06	5.31084e+06	4.43031e+06	5.34408e+06	5.75499e+06	5.08413e+06	4.71513e+06	5.55549e+06	5.56243e+06	4.68844e+06	5.06281e+06	5.33651e+06	5.08569e+06	5.19991e+06
mws0183	153.019	109.029	154.027	C7H6O4	[M-H]-	3,4-Dihydroxybenzoic acid (Protocatechuic acid)*	Phenolic acids	Phenolic acids	C00230	ko01100,ko01110	99-50-3	612437	644953	657281	536008	609318	639000	641503	598979	760559	522020	647820	596360	558680	545617	515462	468886	478322	446213	3.24467e+06	3.57235e+06	3.45988e+06
mws0344	165.041	75.0091	166.048	C5H10O6	[M-H]-	D-Xylonic acid	Others	Saccharides	C00502	ko00040,ko01100	526-91-0	3.53683e+06	3.28417e+06	3.4584e+06	3.91385e+06	4.42039e+06	4.0394e+06	3.73934e+06	4.2799e+06	3.2347e+06	4.22118e+06	4.25425e+06	3.36259e+06	3.91664e+06	3.71866e+06	4.08704e+06	3.99353e+06	4.27477e+06	3.74272e+06	5.21557e+06	4.89345e+06	4.80528e+06
pme0264	243.098	127	242.09	C10H14N2O5	[M+H]+	Thymidine	Nucleotides and derivatives	Nucleotides and derivatives	C00214	ko00240,ko01100	50-89-5	363043	286331	375786	91677.8	236386	193573	218109	242006	310690	333623	272491	183210	231867	186939	248863	171401	243245	211550	125293	142320	134576
pmn001513	321	125	322.021	C14H10O9	[M-H]-	Digallic Acid	Phenolic acids	Phenolic acids	C01572	-	536-08-3	3.60909e+06	2.82306e+06	3.73853e+06	3.11313e+06	3.73618e+06	3.17948e+06	3.38434e+06	4.64707e+06	4.19997e+06	3.93201e+06	3.8645e+06	3.81568e+06	3.82622e+06	3.9619e+06	4.12821e+06	3.27453e+06	3.95251e+06	3.31442e+06	2.62695e+06	2.86506e+06	2.61435e+06
pmn001681	165.092	149.061	166.099	C10H14O2	[M-H]-	1-(4-Methoxyphenyl)-1-propanol	Phenolic acids	Phenolic acids	-	-	5349-60-0	192085	203033	223744	230718	116419	146180	168829	207905	217053	209102	299867	229686	104161	149319	170015	205035	202928	244349	220304	224138	118299
Hmcp003852	223.206	207.03	222.198	C15H26O	[M+H]+	Elemol	Terpenoids	Sesquiterpenoids	-	-	639-99-6	3.83851e+07	4.43291e+07	5.01804e+07	40966856	2.49026e+07	2.76337e+07	3.65306e+07	3.90752e+07	4.37507e+07	4.20519e+07	4.7412e+07	3.74048e+07	1.83147e+07	2.69537e+07	3.32517e+07	3.68115e+07	3.92638e+07	4.08711e+07	3.87571e+07	3.80043e+07	1.7749e+07
Jmzn006005	177.055	117.04	178.063	C10H10O3	[M-H]-	3,4-Methylenedioxy cinnamyl alcohol	Lignans and Coumarins	Lignans	-	-	58095-76-4	4.74554e+06	2.02065e+06	2.66894e+06	546572	1.29255e+06	799324	1.2076e+06	1.00344e+06	1.63386e+06	1.16784e+06	990871	595551	903288	841467	831913	592177	702713	695198	418516	426873	421148
Hmcn001884	463.089	301.03	464.096	C21H20O12	[M-H]-	6-Hydroxyluteolin 5-glucoside*	Flavonoids	Flavones	-	-	-	2.73481e+06	3.3666e+06	3.18729e+06	3.84449e+06	3.05354e+06	3.23328e+06	2.84094e+06	3.71745e+06	2.66079e+06	2.13713e+06	2.91416e+06	3.82933e+06	3.36603e+06	2.33457e+06	2.93454e+06	2.49276e+06	2.80004e+06	2.21534e+06	2.73888e+06	2.56446e+06	2.66841e+06
mws0668	283.068	151	284.076	C10H12N4O6	[M-H]-	Xanthosine	Nucleotides and derivatives	Nucleotides and derivatives	C01762	ko00230,ko00232,ko01100,ko01110,ko02010	146-80-5	602272	520741	586772	481566	429690	395203	939605	543893	686586	1.03012e+06	705807	736546	950053	856758	588177	651349	492116	427614	515036	459385	512327
mws0574	103.04	57.03	104.047	C4H8O3	[M-H]-	2-Hydroxyisobutyric acid*	Organic acids	Organic acids	C21297	-	594-61-6	124551	142324	112634	156565	220858	145653	808741	427915	521726	413658	285093	407080	193081	218703	158243	51904.2	65193.4	51470.7	119857	116812	141764
mws0206	103.04	57.03	104.047	C4H8O3	[M-H]-	2-Hydroxybutyric Acid*	Organic acids	Organic acids	C05984	ko00640	3347-90-8	124551	142324	112634	156565	220858	145653	808741	427915	521726	413658	285093	407080	193081	218703	158243	51904.2	65193.4	51470.7	119857	116812	141764
Zmzn000113	146.047	102.056	147.053	C5H9NO4	[M-H]-	L-threo-3-Methylaspartate	Amino acids and derivatives	Amino acids and derivatives	C03618	ko00630,ko00660,ko01100,ko01200	6061-13-8	1.02173e+06	650076	897565	926238	1.03989e+06	967732	786507	718475	661358	898188	873862	671069	789202	738043	713810	691085	798002	595283	773420	572798	796601
MWSmce706	129.065	56.0494	128.059	C5H8N2O2	[M+H]+	Cyclo(Ala-Gly)	Amino acids and derivatives	Amino acids and derivatives	-	-	4526-77-6	6.71451e+06	5.60934e+06	5.78055e+06	6.68563e+06	6.51378e+06	5.93103e+06	1.31743e+07	5.51291e+06	4.97356e+06	6.42939e+06	6.11917e+06	5.65799e+06	1.54613e+07	7.07851e+06	5.64205e+06	8.78575e+06	5.72626e+06	5.98764e+06	7.81458e+06	6.90359e+06	7.57778e+06
Hmgp002189	463.125	301.07	462.118	C22H22O11	[M+H]+	Hispidulin-7-O-glucoside(Homoplantaginin)*	Flavonoids	Flavones	C17762	-	17680-84-1	3.95544e+06	4.37614e+06	3.43441e+06	4.05367e+06	3.98556e+06	4.05778e+06	4.18546e+06	5.82946e+06	4.07008e+06	4.70144e+06	3.68103e+06	4.50532e+06	3.61556e+06	3.40323e+06	4.97912e+06	3.37849e+06	4.93884e+06	2.74719e+06	4.01142e+06	5.00626e+06	4.64909e+06
MWSmce314	134.059	106.067	133.053	C8H7NO	[M+H]+	Oxindole	Alkaloids	Plumerane	C12312	ko00402,ko01110	59-48-3	38791.5	9	37927.5	37972.5	23153.2	43497.3	45800.3	63372.7	44735.4	64440.9	79220.2	50400.6	156547	190579	119107	1.80911e+06	1.11671e+06	1.61152e+06	1.36873e+06	1.23086e+06	1.33789e+06
pmb0069	122	105	121.053	C7H7NO	[M+H]+	Benzamide	Phenolic acids	Phenolic acids	C09815	-	55-21-0	503713	455392	403918	528972	467474	544231	497890	475876	510383	490056	491108	525939	468822	471638	489895	569366	485541	502216	499221	441710	579454
MWS4354	282.12	150.079	281.112	C11H15N5O4	[M+H]+	N6-methyladenosine	Nucleotides and derivatives	Nucleotides and derivatives	-	-	1867-73-8	48667.4	31082.5	19975.9	30373.4	48499.3	29106.4	56960.2	46934.3	53078.4	63741	52455.3	47176.6	62142.4	60642.8	57953.5	47199.4	61722.8	50570.3	106914	101798	112053
Lmrj001698	219.135	60.04	218.127	C9H18N2O4	[M+H]+	L-Seryl-L-Isoleucine	Amino acids and derivatives	Amino acids and derivatives	-	-	91086-51-0	50647.8	71978.8	78943.7	48088.8	64072.6	65298.3	73028.8	75231.7	77509.6	87522	87181.1	66099.6	72466.2	74941.3	58656.5	109508	117080	115080	217082	217511	251973
Zmfn000481	535.037	323.026	536.044	C14H22N2O16P2	[M-H]-	Uridine-5'-Diphosphate-D-Xylose	Nucleotides and derivatives	Nucleotides and derivatives	C00190	ko00520,ko00908,ko01100	3616-06-6	755418	824106	519413	770710	665094	693609	768883	728653	756503	600102	731954	627463	499135	884214	632446	801016	668228	632036	460682	489253	440159
MA10039492	173.009	71.0341	174.016	C6H6O6	[M-H]-	Dehydroascorbic acid	Others	Vitamin	C05422	ko00053,ko00480,ko01100	490-83-5	132879	333297	227209	324649	304589	643488	231417	417829	206068	260063	340153	198174	335981	307591	263588	366887	132781	361368	225526	183943	235505
Hmgp002148	479.12	317.06	478.112	C22H22O12	[M+H]+	Nepetin-7-O-alloside*	Flavonoids	Flavones	-	-	-	1.01801e+06	1.17922e+06	1.15226e+06	1.5648e+06	909841	1.76213e+06	1.24059e+06	1.32427e+06	1.07456e+06	1.20323e+06	1.43119e+06	1.37025e+06	1.73e+06	890673	1.37406e+06	1.51982e+06	1.59076e+06	1.69482e+06	692698	905381	749805
MWSHY0141	163.039	107.05	162.032	C9H6O3	[M+H]+	7-Hydroxy-4-chromone	Others	Chromone	-	-	59887-89-7	436585	416645	394565	274113	428848	265809	434901	247963	316967	318323	274411	271293	277163	250267	289627	281023	242997	277330	185696	213954	176790
Lmyn003256	633.073	301	634.081	C27H22O18	[M-H]-	Isocorilagin*	Tannins	Tannin	-	-	-	9.3239e+06	5.65733e+06	6.81268e+06	6.09869e+06	7.35952e+06	6.36563e+06	6.01362e+06	1.10281e+07	9.28347e+06	8.17006e+06	7.54113e+06	6.63168e+06	4.51933e+06	7.08487e+06	7.49435e+06	5.19065e+06	1.29449e+07	6.20941e+06	5.09003e+06	4.49236e+06	3.91961e+06
pme0253	174.113	86	173.105	C8H15NO3	[M+H]+	N-Acetyl-L-leucine	Amino acids and derivatives	Amino acids and derivatives	C02710	-	1188-21-2	69791.8	44843	28824.7	10509.2	25431.9	21982	59330.5	28256	41221.3	160061	74670	38099	175304	169860	122325	343611	356490	455601	125875	173791	130922
MWS20151	271.06	153.019	270.053	C15H10O5	[M+H]+	Apigenin; 4',5,7-Trihydroxyflavone	Flavonoids	Flavones	C01477	ko00941,ko00943,ko00944,ko01100,ko01110	520-36-5	21478.4	35076.1	27640.5	29228	22896.3	38420.8	74804.8	85763.7	78169.1	115825	108887	53243.1	107807	64637.3	130467	58852.7	55740.4	71376.3	126817	109254	110064
Jmwn002620	341.086	161.02	342.095	C15H18O9	[M-H]-	Vanillic Acid-4-O-Glucuronide	Phenolic acids	Phenolic acids	-	-	-	1.4929e+06	1.27297e+06	1.20223e+06	597543	750684	881562	755376	848978	819972	341315	811047	1.00984e+06	1.22197e+06	1.24226e+06	1.14948e+06	2.91201e+06	2.67142e+06	1.93697e+06	2.17184e+06	2.32915e+06	2.47248e+06
Lmcp000282	162.113	85.0286	161.105	C7H15NO3	[M+H]+	L-Carnitine	Alkaloids	Alkaloids	C00318	-	541-15-1	1.11329e+06	520291	1.36621e+06	413635	493198	483707	591748	617476	870029	670506	454207	548592	535689	569422	552176	344019	658087	663565	403775	539286	356791
MWS0811	130.086	84.0818	129.079	C6H11NO2	[M+H]+	L-Pipecolic Acid	Organic acids	Organic acids	C00408	ko00310,ko00960,ko01100,ko01110	3105-95-1	8.04362e+06	7.12878e+06	6.73421e+06	5.97711e+06	7.11081e+06	5.97893e+06	7.20649e+06	5.99561e+06	5.97598e+06	7.52318e+06	6.80318e+06	5.22715e+06	9.50607e+06	6.96135e+06	6.06641e+06	7.24965e+06	5.69615e+06	6.88168e+06	8.18046e+06	5.71173e+06	6.85541e+06
Lmnp002584	625.18	463.13	624.169	C28H32O16	[M+H]+	Hispidulin-8-C-(2''-O-glucosyl)glucoside*	Flavonoids	Flavones	-	-	-	467961	528784	406076	587361	743050	428075	670816	697359	480453	616855	689708	440837	438928	260481	732383	481932	495730	650025	606162	716388	592520
mws0154	173.046	93	174.053	C7H10O5	[M-H]-	Shikimic acid	Organic acids	Organic acids	C00493	ko00400,ko01100,ko01110,ko01230,ko01240	138-59-0	2.13617e+06	2.30192e+06	2.24462e+06	2.15508e+06	2.04571e+06	2.39698e+06	2.04173e+06	2.93381e+06	2.44219e+06	2.19844e+06	2.04612e+06	1.35549e+06	2.05682e+06	1.04625e+06	2.31631e+06	2.21893e+06	3.15304e+06	2.70217e+06	1.26789e+06	1.25218e+06	1.04548e+06
pme3034	131.035	69.033	132.042	C5H8O4	[M-H]-	Ethylmalonic acid	Organic acids	Organic acids	-	-	601-75-2	25962.5	20306.3	27924.3	9	9	9	19964.3	25182.3	25982.3	22816.8	26604.1	23262.4	27180.9	26313.9	23873.8	39162	54175.6	38069.7	38407.3	41868.3	45294.7
pmn001686	287.223	241.222	288.23	C16H32O4	[M-H]-	10,16-Dihydroxypalmitic acid	Lipids	Free fatty acids	C08285	ko00073	3233-90-7	31597.4	24724.5	32520.7	16221.2	28980.6	20604.1	32249	24283.8	29421	33204.3	29137.2	22394.9	26329	24594.6	24260.8	28560.2	37341.3	36494.9	20977.7	23491.1	23792.4
Lmtp003948	481.134	319.046	480.127	C22H24O12	[M+H]+	3',5',5,7-Tetrahydroxy-4'-methoxyflavanone-3'-O-glucoside	Flavonoids	Flavones	-	-	-	7.98384e+06	7.50399e+06	8.74758e+06	6.21076e+06	7.83776e+06	5.74277e+06	6.63916e+06	6.02777e+06	6.75279e+06	4.86351e+06	6.45805e+06	6.54876e+06	7.391e+06	7.05444e+06	5.81688e+06	5.84261e+06	6.52562e+06	5.43092e+06	4.0767e+06	4.94789e+06	4.95032e+06
mws0219	132.03	88	133.037	C4H7NO4	[M-H]-	L-Aspartic Acid*	Amino acids and derivatives	Amino acids and derivatives	C00049	ko00220,ko00250,ko00260,ko00261,ko00270,ko00300,ko00340,ko00410,ko00460,ko00710,ko00760,ko00770,ko00970,ko01100,ko01110,ko01200,ko01210,ko01230,ko01240,ko02010	56-84-8	2.22084e+06	1.39458e+06	1.72705e+06	3.14321e+06	2.76782e+06	2.01266e+06	3.26968e+06	2.4469e+06	2.03446e+06	3.37081e+06	3.0919e+06	1.68268e+06	2.92057e+06	2.04703e+06	1.95702e+06	2.21855e+06	2.13259e+06	1.93463e+06	2.10302e+06	1.97748e+06	2.34906e+06
Hmcn000192	209.067	59.0139	210.073	C7H14O7	[M-H]-	Sedoheptulose	Others	Saccharides	C02076	ko00710,ko01100	3019-74-7	721609	741394	741394	657282	714895	613597	883689	699425	711133	889301	767209	696708	724755	743899	795070	918326	820426	901045	724219	714602	784660
Zmgn000217	129.019	85.0298	130.027	C5H6O4	[M-H]-	Methylenesuccinic acid	Organic acids	Organic acids	C00490	ko00660,ko01100	97-65-4	88170.6	83818.4	87277.7	59132.9	58083.5	57383.8	89404.8	81008.6	76024.4	82417.2	61992.2	51391	81647.7	66984	29816.5	48610.2	74689.7	67674.7	59842	57730.4	41361.8
Zmdp000972	136.042	91.0537	135.035	C4H9NO2S	[M+H]+	S-Methyl-L-cysteine	Amino acids and derivatives	Amino acids and derivatives	C22040	ko02010	1187-84-4	297273	283139	228073	533614	777815	668686	1.31396e+06	1.31121e+06	1.43225e+06	1.71661e+06	1.67294e+06	1.01923e+06	1.35545e+06	1.05616e+06	1.33095e+06	1.69744e+06	1.77498e+06	1.17551e+06	1.81159e+06	1.45954e+06	1.55722e+06
MWStz070	182.081	91.0548	181.074	C9H11NO3	[M+H]+	N-(2-Hydroxy-4-methoxyphenyl)acetamide	Alkaloids	Phenolamine	-	-	58469-06-0	2.49656e+06	2.13147e+06	2.36654e+06	5.13982e+06	7.60217e+06	5.82688e+06	1.28878e+07	1.27042e+07	1.4927e+07	1.87072e+07	1.97595e+07	1.13496e+07	1.38279e+07	1.45962e+07	1.41964e+07	1.68913e+07	1.79439e+07	2.06116e+07	1.77165e+07	1.43265e+07	1.53744e+07
Lmhp002374	919.271	303.05	918.264	C39H50O25	[M+H]+	Quercetin-3-O-glucosyl(1→4)rhamnoside-7-O-rutinoside	Flavonoids	Flavonols	-	-	-	129244	186089	130611	120973	160199	150689	163734	126517	141150	120396	122436	135710	115417	114120	144951	122007	89450.4	156258	177544	203208	247945
Hmmp003156	595.164	313.07	594.159	C27H30O15	[M+H]+	Isovitexin-7-O-glucoside(Saponarin)	Flavonoids	Flavones	C08064	-	20310-89-8	1.73799e+07	1.69924e+07	1.75907e+07	15569613	1.86468e+07	1.56653e+07	1.40927e+07	1.50651e+07	1.3692e+07	1.45155e+07	1.46755e+07	1.28379e+07	1.31203e+07	1.33432e+07	1.2212e+07	9.85185e+06	1.31028e+07	1.07134e+07	9.75048e+06	9.33717e+06	1.04312e+07
mws0282	203.083	116.051	204.09	C11H12N2O2	[M-H]-	L-Tryptophan	Amino acids and derivatives	Amino acids and derivatives	C00078	ko00260,ko00380,ko00400,ko00901,ko00966,ko00970,ko00998,ko01100,ko01110,ko01210,ko01230,ko01240	73-22-3	5.01847e+06	2.04257e+06	2.94361e+06	1.92907e+06	2.54105e+06	2.73518e+06	3.47188e+06	3.67098e+06	3.62445e+06	6.29532e+06	6.67665e+06	4.74322e+06	8.54126e+06	9.53017e+06	8.17903e+06	2.52253e+07	2.26914e+07	2.15833e+07	2.01321e+07	2.17561e+07	2.18752e+07
Lmjp003655	463.123	301.078	462.116	C22H22O11	[M+H]+	6-C-MethylKaempferol-3-glucoside*	Flavonoids	Flavones	-	-	-	4.01602e+06	4.69788e+06	3.04385e+06	3.90673e+06	3.75888e+06	4641975	3.59666e+06	6.62134e+06	4.13611e+06	4.28148e+06	3.57537e+06	4.00324e+06	3.61733e+06	3.35482e+06	5.04457e+06	2.84416e+06	4.80227e+06	2.87336e+06	4.74812e+06	4.86099e+06	4.40658e+06
Lmpp003930	579.15	271.061	578.142	C30H26O12	[M+H]+	Apigenin-7-O-(6''-p-Coumaryl)glucoside	Flavonoids	Flavones	-	-	-	1.6686e+06	3.26259e+06	3.46068e+06	1.72976e+06	2.16071e+06	1.47839e+06	2.12011e+06	1.34532e+06	1.77677e+06	2.41326e+06	2.75126e+06	1.49184e+06	870562	2.20269e+06	1.52166e+06	1.90636e+06	2.27791e+06	1.64963e+06	472691	1.1645e+06	1.08714e+06
HX1363	193.049	133.028	192.042	C10H8O4	[M+H]+	isoscopoletin	Lignans and Coumarins	Coumarins	-	-	-	449246	527635	538249	527783	484954	871921	526741	604164	413710	324054	448532	490599	517816	470134	433129	499161	488816	685387	470442	372590	596640
Lmmp002463	625.176	317.065	624.169	C28H32O16	[M+H]+	Sexangularetin-3-O-glucoside-7-O-rhamnoside*	Flavonoids	Flavonols	-	-	-	1.06468e+06	1.23087e+06	1.5496e+06	1.08867e+06	1.46146e+06	976938	1.21135e+06	1.17697e+06	1.07308e+06	1.39422e+06	1.11651e+06	780714	1.20183e+06	1.37527e+06	1.10825e+06	906710	898470	913819	1.16713e+06	1.12353e+06	1.30713e+06
MWS1882	132.03	88.0403	133.037	C4H7NO4	[M-H]-	Iminodiacetic acid*	Organic acids	Organic acids	C19911	-	142-73-4	217504	145007	180160	368294	266342	173515	324984	296107	247247	405063	244788	234062	294636	263824	221287	236058	308804	218426	316833	251213	248080
MWSmce549	303.252	57.0702	302.246	C17H34O4	[M+H]+	1-Monomyristin	Lipids	Free fatty acids	-	-	589-68-4	492165	445445	445722	463653	593919	562642	462465	432571	485808	343120	403670	370824	525271	413531	455209	348408	335704	358968	402909	426776	568671
MWS4525	166.072	124.05	165.065	C6H7N5O	[M+H]+	6-O-methylguanine	Nucleotides and derivatives	Nucleotides and derivatives	-	-	20535-83-5	203369	148116	246709	14232.5	21387.7	73121.2	111519	128347	24586	187842	218900	10476.2	120434	18583.3	16306.3	84948.7	137689	118440	80923.1	89954.5	23487
MWS1816	183.139	183.135	184.146	C11H20O2	[M-H]-	10-Undecenoic acid	Lipids	Free fatty acids	C13910	-	112-38-9	50899.7	53754.6	55331.3	54138.5	49951.1	54162	51746.3	48947.1	54153.1	50102.5	50089.7	51968.1	49618.7	48825.8	47940.5	52499.3	51468.7	49428.3	51733.1	52027.6	50118.3
pme0534	195.051	75.0095	196.058	C6H12O7	[M-H]-	Gluconic acid	Others	Saccharides	C00257	ko00030,ko01100,ko01110,ko01200	526-95-4	2.34085e+06	2.365e+06	2.69374e+06	2.29019e+06	2.48595e+06	2.26958e+06	2.47253e+06	2.51004e+06	2.64362e+06	2.65395e+06	2.42315e+06	2.4975e+06	2.73595e+06	3.03437e+06	2.6278e+06	2.69331e+06	2.78799e+06	2.60161e+06	2.37399e+06	2.33983e+06	2.60852e+06
MWS3149	151.041	107.052	152.047	C8H8O3	[M-H]-	3-Methoxybenzoic acid	Phenolic acids	Phenolic acids	-	-	586-38-9	145177	140365	155481	67037.4	86230.5	89487.1	117519	101514	127000	99368.1	84838.2	91353.8	96989	94761.4	92745.3	90788.5	109781	97762.3	266395	273213	260845
MWS1900	215.129	153.127	216.136	C11H20O4	[M-H]-	Undecanedioic acid	Lipids	Free fatty acids	-	-	1852-04-6	19288.4	17549.9	18201.6	18985.5	21235.1	21875.6	27011.9	22359	22067.7	23126.3	25726.5	25151.7	25917.8	23799.7	22354.7	19852.5	21584.7	24667.9	37766.5	37473	40169.6
pmn001529	629.078	169	630.086	C28H22O17	[M-H]-	3,4,5-Tri-O-Galloylshikimic acid	Phenolic acids	Phenolic acids	-	-	-	9	9	9	140191	166518	131106	232985	197337	295605	338446	384985	245456	361440	283462	211867	205914	259996	186442	133775	152368	124677
mws1073	595.166	457.2	594.159	C27H30O15	[M+H]+	Apigenin-6,8-di-C-glucoside (Vicenin-2)	Flavonoids	Flavones	C10195	-	23666-13-9	5.85436e+06	9.37477e+06	6.9631e+06	1.24938e+07	9.96954e+06	1.31696e+07	8.85707e+06	1.20402e+07	8.67183e+06	6.78667e+06	7.89529e+06	1.27937e+07	7.92009e+06	7.96428e+06	1.00509e+07	1.23619e+07	1.01936e+07	8.60693e+06	1.5573e+07	1.36417e+07	1.16826e+07
pmb0752	369.118	177.1	368.111	C17H20O9	[M+H]+	3-O-Feruloylquinic acid	Phenolic acids	Phenolic acids	C02572	-	1899-29-2	472045	428488	487336	406193	530506	524787	390782	327084	405410	555768	479983	564110	484094	453916	505269	460864	571490	471779	346816	323800	362096
Lmtp002942	535.145	499.123	534.137	C25H26O13	[M+H]+	Apigenin-6,8-di-C-arabinoside*	Flavonoids	Flavones	-	-	-	6.83881e+06	8.12274e+06	1.11153e+07	1.0506e+07	8.78641e+06	9.8917e+06	9.99016e+06	5.55847e+06	1.43937e+07	8.43053e+06	8.32797e+06	6.61571e+06	9.24731e+06	8.54512e+06	8.02061e+06	9.07782e+06	6.83698e+06	8.35809e+06	1.32367e+07	1.317e+07	1.11384e+07
Lmcp004714	343.118	137.06	342.11	C19H18O6	[M+H]+	6-Hydroxy-7-Methoxy-2-[2-(3'-Hydroxy-4'-Methoxyphenyl)Ethyl]Chromone	Others	Chromone	-	-	-	49560.5	43443.6	19651.7	40475.6	33158.3	25006.6	42734.3	20172.6	25437	41396.3	19490.2	49672.9	13167.7	73688.9	35053.2	78466.4	19016.4	37567	45942.6	9	43578.5
pmn001526	483.078	169.014	484.085	C20H20O14	[M-H]-	1,6-Di-O-galloyl-β-D-glucose	Phenolic acids	Phenolic acids	C04101	-	-	1.5709e+06	925821	744775	364538	1.22288e+06	1.38536e+06	1.25476e+06	468888	1.37539e+06	1.10914e+06	1.93051e+06	442350	1.24608e+06	1.75855e+06	1.86757e+06	869297	1.6468e+06	343285	1.12427e+06	1.70841e+06	1.68478e+06
MWS5235	299.261	253.254	300.266	C18H36O3	[M-H]-	12-Hydroxyoctadecanoic acid	Lipids	Free fatty acids	-	-	106-14-9	32558.4	32361.4	34138.2	30957.1	33589.2	36160.6	35421.6	32210.7	34480.4	32666.4	34869.6	31196.2	36225.9	35744.9	34204.8	36656.8	34130.2	32832.8	31375.9	35174.1	33961.6
Lmtn002233	327.11	165.05	328.116	C15H20O8	[M-H]-	Androsin	Phenolic acids	Phenolic acids	-	-	531-28-2	982688	677491	774997	373873	782383	384852	617796	396804	638861	333628	509971	316084	414764	265801	596644	9	9	9	227202	459406	314788
MWSslk138	169.015	151.004	170.022	C7H6O5	[M-H]-	2,3,4-Trihydroxybenzoic acid	Phenolic acids	Phenolic acids	-	-	610-02-6	102952	107291	137425	114953	92038.8	108583	84892.9	117888	96555.4	93074	92521.4	94390.1	91426.3	84829.5	69032.1	19158.9	82473.6	81794.2	107280	38777.8	121001
Lmhp011562	353.269	261.221	352.261	C21H36O4	[M+H]+	1-α-Linolenoyl-glycerol*	Lipids	Glycerol ester	-	-	-	192961	146045	174481	171434	211896	172329	208475	149237	207627	216073	231305	179284	221886	237194	239368	294427	302865	313418	54361.6	55881.9	55038.7
pmb3056	355.1	121.1	356.111	C16H20O9	[M-H]-	Homovanilloylquinic acid	Phenolic acids	Phenolic acids	-	-	-	283920	216384	218437	189571	184877	283011	108645	157228	209269	165833	143483	261752	151934	137725	165395	132370	169399	169262	156993	107885	126364
HJAP012	419.097	383.07	418.09	C20H18O10	[M+H]+	Luteolin-8-C-arabinoside	Flavonoids	Flavones	-	-	-	272530	392107	351157	415782	464154	513781	309829	441632	316975	353339	358621	338685	246421	311534	276573	262116	175425	159790	421305	377743	370367
mws4163	665.215	485.3	666.222	C24H42O21	[M-H]-	Nystose	Others	Saccharides	-	-	13133-07-8	9490.08	12337.9	16507.9	42635.5	28971.4	60254.2	25463.1	35764.4	26639.1	37512.5	50406.1	42218.2	37668	48542.9	46908.2	23395.8	17688.1	29668.1	48430.6	39768.8	44041.4
pma6218	419.1	383.1	418.126	C21H22O9	[M+H]+	O-MethylNaringenin-8-C-arabinoside	Flavonoids	Flavanones	-	-	-	288219	439651	345943	421034	403496	158254	361779	459643	330705	348218	360070	421237	371417	369242	393024	299265	331601	436968	489414	382039	417014
pmb0818	206.1	147.5	205.074	C11H11NO3	[M+H]+	Methoxyindoleacetic acid	Alkaloids	Plumerane	C05660	ko00380	3471-31-6	410413	217151	256342	185904	257931	228426	335467	312446	367895	615349	624351	391170	889570	868081	913569	2.52361e+06	2.40849e+06	2.38318e+06	1.81507e+06	1.87413e+06	2.0716e+06
MWS20152	417.156	402.1	418.163	C22H26O8	[M-H]-	Syringaresinol	Lignans and Coumarins	Lignans	C10889	-	21453-71-4	12082.8	15158.9	15815	31261.7	15816	24178.9	11276.2	15563.6	6833.64	11365.6	17365.3	27464.8	17315.9	15914.5	11862.9	162536	154622	130962	76083	79124.6	83018.6
mws0213	151.061	71	152.069	C5H12O5	[M-H]-	Ribitol*	Others	Saccharides	C00474	ko00040,ko00740,ko01100	488-81-3	157965	131743	114855	30412.8	61404.6	80958.9	113034	63743.6	87628.3	85847.1	76954.1	85291.9	140305	69006.3	127936	82330.2	90583.1	129076	107903	76564.9	59907.9
Lmcp005197	869.156	139.038	868.149	C43H32O20	[M+H]+	Theaflavin-3,3'-di-O-gallate	Tannins	Proanthocyanidins	-	-	30462-35-2	97216	36843.4	62235.4	30119.7	58143.3	86972.8	136342	705572	558066	1.93118e+06	937616	275244	1.49249e+06	1.99494e+06	1.51571e+06	1.10753e+06	1.34844e+06	1.26291e+06	532689	731121	283441
Lbhp011919	427.085	179.033	426.08	C18H18O12	[M+H]+	Esculin 6'-Malonate	Lignans and Coumarins	Coumarins	-	-	-	339513	254236	355603	250486	281589	274503	269557	263086	240290	333103	280807	270569	293402	306791	261041	265520	295431	292055	250656	220217	250096
mws2104	193.072	99.01	194.079	C7H14O6	[M-H]-	D-Pinitol	Others	Saccharides	C03844	-	10284-63-6	181557	169791	160511	171395	161160	166563	191213	170847	157457	154724	181021	173002	192282	169253	184801	191265	160161	189160	188533	179673	172082
Cmyn001328	339.069	177.018	340.079	C15H16O9	[M-H]-	Daphnin*	Lignans and Coumarins	Coumarins	C01421	-	486-55-5	1.90938e+06	1.88244e+06	1.89472e+06	2.55742e+06	1.87044e+06	2.61157e+06	1.98925e+06	1.92328e+06	2.13545e+06	1.99143e+06	2.28542e+06	3.23162e+06	2.24787e+06	2.32951e+06	2.53773e+06	3.1386e+06	2.49942e+06	2.68417e+06	2.82156e+06	2.5522e+06	2.71461e+06
Lmqn004838	315.015	299.992	316.022	C15H8O8	[M-H]-	3-O-Methylellagic acid	Tannins	Tannin	-	-	-	3.45916e+06	1.31199e+06	2.7842e+06	750163	1.3028e+06	815919	1.30612e+06	1.23422e+06	1.67265e+06	2.06172e+06	2.11702e+06	1.31307e+06	1.37178e+06	1.48454e+06	1.60192e+06	962101	1.51437e+06	1.18365e+06	930360	750523	912990
pme0122	189.123	126	188.116	C8H16N2O3	[M+H]+	N6-Acetyl-L-lysine	Amino acids and derivatives	Amino acids and derivatives	C02727	ko00310,ko01100	692-04-6	84159.6	61698.6	62495.5	45982.3	71222.8	24376.4	39729.9	87877.8	55628.5	98683.3	85630.8	40712.9	87223.1	80370.3	50970.2	113251	63306.1	109807	54998	78555.5	74840
HJN012	377.16	329.139	378.168	C20H26O7	[M-H]-	4,7,9,9'-Tetrahydroxy-3,3'-dimethoxy-8-O-4'-neolignan	Phenolic acids	Phenolic acids	-	-	-	1.03399e+07	1.11433e+07	1.18993e+07	7.83642e+06	9.78641e+06	9.09382e+06	7.97813e+06	1.04082e+07	1.02745e+07	9.15023e+06	1.01372e+07	1.06949e+07	8.02617e+06	7.83367e+06	8.66636e+06	8.40728e+06	1.08702e+07	7.39929e+06	8.01005e+06	7.38261e+06	7.46325e+06
Lmgn002091	173.046	93.0346	174.053	C7H10O5	[M-H]-	2-Methyl-3-oxoadipic acid	Organic acids	Organic acids	C18307	-	-	274269	227404	255234	260637	221974	240301	251135	230774	238918	222817	238918	262022	236644	199576	207697	200918	217901	253877	186057	193444	184621
Lnrp102163	757.208	303.05	756.211	C33H40O20	[M+H]+	Quercetin-3-O-rutinoside-7-O-rhamnoside	Flavonoids	Flavonols	-	-	-	364158	448147	493511	423419	551627	432726	489008	475133	417447	410443	379159	366755	363318	448890	372298	274678	283680	335650	523513	452353	390768
Jmwn002494	325.092	119.05	326.1	C15H18O8	[M-H]-	(2E)-3-[4-(β-D-glucopyranoside)-phenylacrylic]-acid	Phenolic acids	Phenolic acids	-	-	-	625449	776045	896975	756807	736877	867611	744575	901480	721375	333382	464518	594023	431236	426282	443398	498993	477485	430466	436314	440205	459921
mws0791	593.188	285	594.195	C28H34O14	[M-H]-	Poncirin (Isosakuranetin-7-O-neohesperidoside)*	Flavonoids	Flavanones	C09830	-	14941-08-3	1.14797e+06	1.06417e+06	1.05501e+06	481762	797850	591375	654312	616886	618398	605258	562224	634865	436316	418050	490634	335729	361994	346109	452280	488920	495578
Zmhn001358	299.077	137.025	300.084	C13H16O8	[M-H]-	4-O-Glucosyl-4-hydroxybenzoic acid	Phenolic acids	Phenolic acids	-	-	-	1.18548e+07	1.94355e+07	1.84766e+07	1.77572e+07	1.75052e+07	1.85084e+07	2.06883e+07	2.10497e+07	1.50105e+07	2.01283e+07	1.68237e+07	1.25926e+07	1.31808e+07	1.53354e+07	1.25969e+07	1.83232e+07	2.07176e+07	1.97014e+07	1.90854e+07	1.71068e+07	1.84494e+07
Zmhn005413	335.039	183.031	336.048	C15H12O9	[M-H]-	p-Dimeric galloyl methyl ester	Phenolic acids	Phenolic acids	-	-	-	502442	567971	680293	637270	726211	635676	511625	1.01081e+06	689923	700072	746585	670936	637797	724618	757072	495571	911599	661289	508084	413371	382034
Hmdn001667	463.052	300.99	464.06	C20H16O13	[M-H]-	Ellagic acid-4-O-glucoside	Tannins	Tannin	-	-	-	90155.1	41735.6	74077.7	92478.6	89990.1	41595.5	71275.2	62309.4	112592	109990	88118.1	130772	128071	69818.8	84096.9	117203	136469	91383.9	49386.1	112607	110905
mws1179	433.114	271	434.121	C21H22O10	[M-H]-	Naringenin-7-O-glucoside (Prunin)	Flavonoids	Flavanones	C09099	ko00941	529-55-5	2.53271e+06	2.35023e+06	2.72154e+06	1.34701e+06	1.6398e+06	1.46272e+06	1.45541e+06	1.63472e+06	1.64617e+06	1.25817e+06	1.34814e+06	1.51833e+06	1.21309e+06	988410	1.03187e+06	896853	1.1509e+06	859398	831654	606230	591664
HJAP127	757.218	303.051	756.212	C33H40O20	[M+H]+	Quercetin-3-O-(2''-O-Rhamnosyl)rutinoside	Flavonoids	Flavonols	-	-	55696-57-6	359810	580471	545687	386788	521460	468551	431048	510687	417850	371662	316186	341657	376998	412736	441193	258521	288011	312466	456870	516973	432010
pme1611	433.114	313	434.121	C21H22O10	[M-H]-	Isohemiphloin	Flavonoids	Flavanones	-	-	3682-02-8	3.84003e+06	4.46896e+06	4.31656e+06	3.7916e+06	3.31164e+06	3.82452e+06	3.21721e+06	3.85346e+06	3.15405e+06	2.69929e+06	2.79406e+06	3.84547e+06	2.96704e+06	2.65876e+06	2.74403e+06	2.87219e+06	3.19272e+06	2.41634e+06	2.74722e+06	2.88306e+06	3.01604e+06
mws0856	463.088	301	464.096	C21H20O12	[M-H]-	Quercetin-4'-O-glucoside (Spiraeoside)*	Flavonoids	Flavonols	-	-	20229-56-5	3.85117e+06	4.34411e+06	4.39485e+06	4.58517e+06	4.18153e+06	5.22487e+06	2.70563e+06	5.51012e+06	4.03883e+06	3.44107e+06	2.41015e+06	6.66018e+06	5.62648e+06	3.28381e+06	3.95578e+06	4.34466e+06	3.39791e+06	2.62119e+06	4.13396e+06	3.58536e+06	3.7347e+06
mws1038	277.123	146	278.13	C11H22N2O4S	[M-H]-	Pantetheine	Alkaloids	Alkaloids	C00831	ko00332,ko00770,ko01110	496-65-1	132581	143647	131149	135631	177721	133235	148934	178782	148469	172709	136272	129298	137837	63446	114705	207052	197118	179789	77205.2	62704	41302.2
Lmhp011549	550.387	184.073	549.379	C28H56NO7P	[M+H]+	LysoPC 20:1	Lipids	LPC	-	-	-	9	9	9	119056	175466	122766	347261	299451	323849	605060	494377	330840	582892	578617	598775	509876	550553	577553	168597	260079	293633
pmb0532	349.054	137.3	348.047	C10H13N4O8P	[M+H]+	Inosine 5'-monophosphate	Nucleotides and derivatives	Nucleotides and derivatives	C00130	ko00230,ko01100,ko01110,ko01240	131-99-7	116953	167791	85738.6	74291.3	55089	56285.2	61056.4	50265.5	57333.4	77575.4	85790.9	43789.2	57443.5	60637.6	59928.3	76812.5	61980.5	76561.7	257325	282281	270375
pme3009	175.024	99	174.016	C6H6O6	[M+H]+	Trans-Citridic acid	Organic acids	Organic acids	C02341	ko00660,ko01100	4023-65-8	1.51131e+06	1.56263e+06	1.44844e+06	1.37961e+06	1.38378e+06	682381	1.68186e+06	1.32751e+06	1.57456e+06	1.05041e+06	839284	1.63729e+06	763293	1.38026e+06	1.73518e+06	1.05596e+06	788583	1.9389e+06	1.56688e+06	1.50765e+06	814210
mws0179	367.103	190.9	368.111	C17H20O9	[M-H]-	Chlorogenic acid methyl ester	Phenolic acids	Phenolic acids	-	-	29708-87-0	328335	248416	318919	203381	230254	250634	289782	253496	248389	405784	299986	214063	311628	211394	285438	230242	326213	262903	152539	139465	147467
mws0005	161.107	144	160.1	C10H12N2	[M+H]+	Tryptamine	Alkaloids	Plumerane	C00398	ko00380,ko00901,ko01100,ko01110	61-54-1	295455	201195	244516	240123	256784	240334	297430	247082	313198	250553	298058	65788.2	278585	311748	286591	311049	307810	337953	320554	344920	335295
Lmcn005735	623.199	315.08	624.205	C29H36O15	[M-H]-	Methylhesperidin	Flavonoids	Flavanones	C17393	-	11013-97-1	48075.5	47747.2	50066.8	23452.5	45314.9	44901.9	48318.6	23330.6	45144.9	45483.3	42080.5	29756.6	25869.1	36254.4	44928.9	28549.9	26201.8	39424.4	37716.1	35071.2	30512.2
mws1035	741.224	433	740.216	C33H40O19	[M+H]+	Kaempferol-3-O-robinoside-7-O-rhamnoside (Robinin)*	Flavonoids	Flavonols	C10178	-	301-19-9	80941.8	62846.8	58818.7	49782.5	72437.7	66983.2	64057.6	57207.4	56760.6	43944.5	111853	66378.7	47846.4	38113.4	57594.4	47528.8	62375.7	50879.2	36876.2	41467.7	32374.9
mws0147	117.056	59	118.063	C5H10O3	[M-H]-	β-Hydroxyisovaleric acid	Organic acids	Organic acids	C20827	ko00280,ko01100	625-08-1	224713	209589	208960	170435	225852	209166	237553	259930	250678	290194	221847	184415	197162	198298	234985	245124	322318	262917	229032	194638	217187
Hmpn005101	451.123	289.07	452.131	C21H24O11	[M-H]-	Sieboldin	Flavonoids	Chalcones	-	-	18777-73-6	79736.7	124434	145231	76845.2	97591.3	118077	98459.2	72844.1	109144	59537.7	51410.8	46102.7	54562.3	46878.6	52797.1	28432.9	8324.53	49549.9	52910.7	54687.4	62393.9
pmp000004	331.081	316.06	330.074	C17H14O7	[M+H]+	4',5,7-Trihydroxy-3',6-dimethoxyflavone (Jaceosidin)	Flavonoids	Flavones	-	-	18085-97-7	39586.9	55340.9	43235.3	124616	68509.5	162741	77798.2	142255	94583	120004	136280	152968	187247	137799	165701	193667	299459	225850	148458	168034	149788
Lmsp010393	359.113	298.09	358.105	C19H18O7	[M+H]+	Eupatorin-5-methylether (3'-hydroxy-5,6,7,4'-tetramethoxyflavone)	Flavonoids	Flavones	-	-	21764-09-0	80080.6	63628.6	71410.4	68030.7	78097	75063.3	74635.4	60625.6	68777.3	63913.8	72731.9	64458.7	69547.8	72330.8	74014.7	71584.1	65993	74088.1	59116.5	55846.7	60237.3
pmb2826	147.03	87.0081	148.037	C5H8O5	[M-H]-	L-Citramalic acid	Organic acids	Organic acids	C02614	ko00660,ko01100	6236-09-5	2.10075e+06	1.82164e+06	2.26273e+06	1.01182e+06	1.36818e+06	1.16217e+06	1.94583e+06	1.31448e+06	1.56996e+06	1.44992e+06	1.13825e+06	1.184e+06	1.72451e+06	1.3277e+06	1.17676e+06	1.01196e+06	1.25258e+06	1.24048e+06	918467	820877	718680
MWSmce482	209.116	179.07	208.11	C12H16O3	[M+H]+	alpha-Asarone	Phenolic acids	Phenolic acids	-	-	2883-98-9	259748	252971	314059	103354	120097	110794	183943	156446	139411	132462	116849	113389	140000	130446	119789	112498	126877	90990	21141.5	20368.3	17290
pmn001650	1153.26	575.113	1154.27	C60H50O24	[M-H]-	Cinnamtannin B2	Tannins	Tannin	C17629	-	88038-12-4	52242.9	48049.5	57606.1	71869.3	39744.3	47845.7	33567.7	52081.3	47519.8	41497.6	40484.1	54763.3	9	9	9	62948.1	56218.7	44075.1	90175.1	77912	49247.6
MWS3036	147.03	85.0297	148.037	C5H8O5	[M-H]-	3-Hydroxyglutaric acid*	Organic acids	Organic acids	-	-	638-18-6	292598	384209	450914	307992	429699	301863	417940	370746	395473	418845	327508	467229	399361	360128	303043	305808	331467	329417	422108	347183	1037880
Lmmp003783	479.09	303.05	478.075	C21H18O13	[M+H]+	Quercetin-3-O-glucuronide	Flavonoids	Flavonols	-	-	22688-79-5	19710.7	43515.5	17327.6	68790.4	30779.5	43575.3	22789.8	134066	78060.8	39760.4	38498.5	33292.9	70049.5	24571.4	33464.2	61440.7	57728.3	16837	43463.7	41766.2	42128.6
pme3011	104.071	68.8	103.063	C4H9NO2	[M+H]+	γ-Aminobutyric acid	Organic acids	Organic acids	C00334	ko00250,ko00330,ko00410,ko00650,ko00760,ko01100	56-12-2	196919	179578	175662	829940	835459	773732	2.37833e+06	1.48386e+06	1.76775e+06	2.06676e+06	1.45997e+06	1.20187e+06	1.61811e+06	1.31002e+06	1.11684e+06	230556	362396	392846	901232	791867	960625
pme1816	353.088	191	354.095	C16H18O9	[M-H]-	Neochlorogenic acid (5-O-Caffeoylquinic acid)*	Phenolic acids	Phenolic acids	C17147	-	906-33-2	6.05194e+07	5.19862e+07	4.78909e+07	3.69332e+07	3.63309e+07	4.09618e+07	4.35223e+07	3.66661e+07	3.97068e+07	4.87232e+07	3.90638e+07	3.85192e+07	3.37741e+07	3.55827e+07	2.95126e+07	3.71453e+07	3.11201e+07	3.90634e+07	4.38474e+07	3.04813e+07	3.11888e+07
Lmsn015919	658.854	482.926	659.861	C6H18O24P6	[M-H]-	Phytic acid	Organic acids	Organic acids	C01204	ko00562,ko01100,ko04070	83-86-3	25889.5	26589.3	28475.9	28417.3	29043.3	24524.1	25491.9	25561.4	25641.9	26763.1	25912.7	22935	23274	24682.6	23002.8	24630.9	24294.7	24146.4	25398.7	23666.5	23954.1
mws0258	132.102	86	131.095	C6H13NO2	[M+H]+	L-Isoleucine*	Amino acids and derivatives	Amino acids and derivatives	C00407	ko00280,ko00290,ko00460,ko00960,ko00966,ko00970,ko01100,ko01110,ko01210,ko01230,ko02010	73-32-5	2.68485e+07	2.11493e+07	2.63548e+07	2.89969e+07	3.44688e+07	3.46448e+07	4.07712e+07	3.66673e+07	4.13697e+07	6.66844e+07	7.23769e+07	3.59824e+07	6.02811e+07	5.99426e+07	5.64702e+07	1.07918e+08	1.12033e+08	9.18981e+07	1.08994e+08	9.91754e+07	1.01362e+08
mws1587	132.102	86	131.095	C6H13NO2	[M+H]+	L-Norleucine*	Amino acids and derivatives	Amino acids and derivatives	C01933	-	327-57-1	2.68485e+07	2.11493e+07	2.63548e+07	2.89969e+07	3.44688e+07	3.46448e+07	4.07712e+07	3.66673e+07	4.13697e+07	6.66844e+07	7.23769e+07	3.59824e+07	6.02811e+07	5.99426e+07	5.64702e+07	1.07918e+08	1.12033e+08	9.18981e+07	1.08994e+08	9.91754e+07	1.01362e+08
MWS20155	361.092	163.039	360.084	C18H16O8	[M+H]+	Rosmarinic acid*	Phenolic acids	Phenolic acids	C01850	ko00350,ko01100	537-15-5	2.49962e+06	2.43168e+06	2.6216e+06	1.88476e+06	2.50685e+06	2.03792e+06	2.03266e+06	2.33003e+06	2.24521e+06	2.27895e+06	2.11584e+06	2.49675e+06	1.88695e+06	2.11682e+06	2.16633e+06	2.40865e+06	2.87253e+06	2.14178e+06	1.70729e+06	1.86945e+06	1.93591e+06
Hmgp002036	479.12	317.06	478.112	C22H22O12	[M+H]+	Nepetin-7-O-glucoside(Nepitrin)*	Flavonoids	Flavones	-	-	569-90-4	1.38936e+06	1.25663e+06	1.17478e+06	937408	1.36401e+06	1.4383e+06	1.14629e+06	1.07528e+06	1.20724e+06	1.26089e+06	1.59326e+06	1.39902e+06	1.1181e+06	1.25111e+06	1.16092e+06	1.3198e+06	1.75812e+06	1.46741e+06	762988	1.04571e+06	870749
Zmzn000079	199.002	78.9585	200.009	C4H9O7P	[M-H]-	D-Erythrose-4-phosphate	Others	Saccharides	C00279	ko00030,ko00400,ko00710,ko00750,ko00998,ko01100,ko01110,ko01200,ko01230,ko01240	585-18-2	146651	99025.2	114363	27969.9	52215.6	47881.2	58068.9	57061.5	65076.2	80915.3	50860.4	27845.5	55678.5	45178.3	63237.5	54599.6	63173.9	67764.7	34986.2	23251.9	22046.8
pmp000587	535.108	287.05	534.101	C24H22O14	[M+H]+	Luteolin-7-O-(6''-malonyl)glucoside*	Flavonoids	Flavones	C10103	-	-	1.17483e+07	1.14514e+07	1.0744e+07	1.13634e+07	1.13395e+07	1.21938e+07	9.21692e+06	2.15645e+07	1.41539e+07	1.26755e+07	1.09351e+07	1.99641e+07	1.26364e+07	1.10931e+07	1.04313e+07	8.59804e+06	1.459e+07	8.83978e+06	8.74972e+06	6.17703e+06	6.24402e+06
Cmsp005051	523.229	137.059	522.21	C26H34O11	[M+H]+	Isolariciresinol-9-O-glucoside	Lignans and Coumarins	Lignans	-	-	-	242341	237739	104623	371150	287356	323268	172222	276314	250804	150607	117353	359722	213210	230670	135609	282415	214307	95816.7	324538	317260	396957
Lmhp001461	229.15	70.066	228.147	C11H20N2O3	[M+H]+	L-Prolyl-L-Leucine	Amino acids and derivatives	Amino acids and derivatives	-	-	52899-07-7	412802	297607	362410	250082	317111	311654	90702.6	329990	43074.9	77795.4	137542	250685	350379	398450	402861	719129	715908	812906	850445	837562	754807
pme3382	160.061	98	161.069	C6H11NO4	[M-H]-	N-Acetyl-L-threonine	Amino acids and derivatives	Amino acids and derivatives	-	-	17093-74-2	109289	779066	136663	223873	217316	171367	211366	142290	163287	193037	231433	215967	168935	221516	222385	250769	358337	559089	711763	681417	512310
Lmyn003835	289.035	137.024	290.043	C14H10O7	[M-H]-	4-(3,4,5-Trihydroxybenzoxy)benzoic acid	Phenolic acids	Phenolic acids	-	-	-	3.10199e+06	4.32832e+06	3.91772e+06	3.48347e+06	3.65058e+06	3.37429e+06	3.55521e+06	3.99696e+06	3.56373e+06	3.61629e+06	3.85118e+06	3.07175e+06	4.11593e+06	3.67799e+06	4.21787e+06	3.7173e+06	3.20802e+06	4.42263e+06	4.00101e+06	4.27992e+06	3.95239e+06
pme0321	431.098	285	432.106	C21H20O10	[M-H]-	Kaempferol-7-O-rhamnoside	Flavonoids	Flavonols	-	-	20196-89-8	221309	172916	182142	121678	91601.4	121572	163572	172189	133678	197554	179973	98581.6	93112.4	83746.6	130784	110976	98451.5	113308	112758	152153	130385
pmb0108	375.2	137.1	374.1	C19H18O8	[M+H]+	Feruloyl syringic acid	Phenolic acids	Phenolic acids	-	-	-	56347.1	68002.7	54404.5	74297.8	78678.9	67742.2	62840.6	61398.1	78539.8	52866.2	62168.5	66388.8	54992.6	58374.7	49371.8	66046.5	78277.2	74051.8	67737.2	74628.6	72333
pme0230	268.104	136.062	267.097	C10H13N5O4	[M+H]+	Adenosine	Nucleotides and derivatives	Nucleotides and derivatives	C00212	ko00230,ko01100,ko02010	58-61-7	3.11469e+06	3.41252e+06	2.68973e+06	1.66048e+06	1.19015e+06	1.51935e+06	1.54019e+06	1.73856e+06	1.83328e+06	1.49137e+06	1.64159e+06	1.77706e+06	1.9739e+06	1.87259e+06	1.65178e+06	2.11106e+06	3.28272e+06	2.8373e+06	6.5893e+07	7.53144e+07	7.44424e+07
pmb0769	485.1	323.1	484.185	C25H28N2O8	[M+H]+	N-(p-Coumaroyl)serotonin Glucoside	Alkaloids	Plumerane	-	-	76423-56-8	87758	70309.5	99904.6	61010.6	57149	77630.8	77518.3	62244.4	102460	76518.1	84788.8	84310.4	99376.6	101286	72996.5	70315.1	79170.4	77108.1	57992.6	47164.3	73532
Lmbn004685	311.223	223.171	312.23	C18H32O4	[M-H]-	5S,8R-DiHODE; (5S,8R,9Z,12Z)-5,8-Dihydroxyoctadeca-9,12-dienoate	Lipids	Free fatty acids	C20186	ko00591	-	10912.6	10132.5	10914.6	10890.6	9166.66	10824.6	9877.81	10072.1	9644.29	8060.16	10929.9	10970.5	10286.7	10864.2	10771.6	9198.06	10524.8	10647.7	10573.7	11750.2	9599.68
mws0264	341.109	119.035	342.116	C12H22O11	[M-H]-	D-Trehalose*	Others	Saccharides	C01083	ko00500,ko01100,ko01110,ko02010	99-20-7	1.3231e+06	1.53251e+06	1.6144e+06	1.7466e+06	1.64197e+06	1.74487e+06	1.55999e+06	1.73343e+06	1.45126e+06	1.89435e+06	1.887e+06	1.47182e+06	1.46624e+06	1.60228e+06	1.80612e+06	1.25731e+06	1.06699e+06	1.18711e+06	1.47943e+06	1.76704e+06	1.78829e+06
mws1329	463.088	301.036	464.096	C21H20O12	[M-H]-	Quercetin-7-O-glucoside*	Flavonoids	Flavonols	C12639	-	491-50-9	3.52389e+06	2.43106e+06	4.27528e+06	3.35585e+06	2.52011e+06	3.09668e+06	2.12278e+06	3.625e+06	3.93983e+06	2.53159e+06	3.34153e+06	4.53527e+06	4.13945e+06	2.92956e+06	1.66642e+06	2.95638e+06	2.1323e+06	1.87157e+06	2.67782e+06	1.81284e+06	2.89419e+06
mws1589	503.162	179	504.169	C18H32O16	[M-H]-	D-Panose	Others	Saccharides	C00713	-	33401-87-5	45138.4	45734.8	39111.3	68272.9	60367.6	98854.4	62373.7	57379	79203.7	28442.4	53541.9	63308.2	67362.7	48173.6	54752.5	54780.4	38228.4	54880.3	64386.8	46505.6	82171.4
MWS5173	112.05	70.0284	111.043	C4H5N3O	[M+H]+	Isocytosine	Nucleotides and derivatives	Nucleotides and derivatives	-	-	108-53-2	85953.2	127188	97022.7	118750	110881	109446	112749	83730.7	116436	119979	110882	78964.6	78187.3	85911.4	98766.9	91493.9	102684	105451	72312.1	68327.1	71528.8
MWSHY0016	449.108	299.056	448.101	C21H20O11	[M+H]+	Luteolin-6-C-glucoside (Isoorientin)*	Flavonoids	Flavones	C01821	-	4261-42-1	1.72459e+06	2.86013e+06	2.14322e+06	2.38629e+06	2.48541e+06	2.40372e+06	2.31489e+06	4.24796e+06	2.20029e+06	1.92265e+06	1.52592e+06	2.44702e+06	1.56454e+06	1.80497e+06	3.26484e+06	1.84531e+06	2.59403e+06	1.44907e+06	3.26239e+06	2.53635e+06	2.73402e+06
Li512115	515.12	353.088	516.127	C25H24O12	[M-H]-	Isochlorogenic acid B	Phenolic acids	Phenolic acids	C10468	-	14534-61-3	1.35939e+07	1.06603e+07	1.04777e+07	4.42603e+06	8.51448e+06	6.28192e+06	7.04292e+06	4.87649e+06	8.09545e+06	5.24311e+06	5.74362e+06	5.56933e+06	4.48293e+06	3.8386e+06	3.25288e+06	3.60435e+06	3.93129e+06	4.53636e+06	3.81249e+06	3.63012e+06	2.60505e+06
pmf0139	179.056	59	180.063	C6H12O6	[M-H]-	D-Galactose*	Others	Saccharides	C00124	ko00052,ko01100	59-23-4	3.06753e+06	5.16485e+06	3.51289e+06	6.16312e+06	5.48767e+06	5.04873e+06	5.50884e+06	5.28012e+06	5.43746e+06	5.02843e+06	5.97469e+06	5.38693e+06	4.54608e+06	5.08583e+06	5.88641e+06	4.75856e+06	4.01776e+06	4.77251e+06	5.50585e+06	5.26896e+06	5.89169e+06
mws0049	307.081	139.039	306.074	C15H14O7	[M+H]+	Gallocatechin	Flavonoids	Flavanols	C12127	ko00941,ko01110	970-73-0	3.43952e+06	4.08984e+06	4.00846e+06	4.41524e+06	3.6637e+06	4.43856e+06	3.34556e+06	3.3124e+06	3.46817e+06	2.78405e+06	2.88419e+06	3.70043e+06	3.51065e+06	3.27481e+06	3.20459e+06	3496215	3.24613e+06	3.04091e+06	3.58451e+06	3.45265e+06	3.62858e+06
Cmsn000894	361.079	211.029	362.084	C14H18O11	[M-H]-	7-O-Galloyl-D-sedoheptulose	Phenolic acids	Phenolic acids	-	-	-	82736.4	80250.8	69051.1	91471.5	90980	83123	86692.6	84683.4	93320.4	93836.2	86466.6	93102.4	80949.7	95025.3	96274.9	69871.3	78309.2	80175.2	90282.7	90952.1	95562.3
pmp000237	579.135	283.06	578.127	C26H26O15	[M+H]+	Apigenin-6-C-(2''-glucuronyl)xyloside	Flavonoids	Flavones	-	-	-	1.3199e+07	1.83319e+07	1.81356e+07	2.50372e+07	2.16026e+07	2.31123e+07	1.85175e+07	2.3971e+07	1.69266e+07	2.18248e+07	1.85087e+07	2.04576e+07	1.94485e+07	1.99163e+07	2.24824e+07	1.96417e+07	2.12675e+07	1.72599e+07	2.14951e+07	2.15545e+07	2.26914e+07
MWS2413	130.052	58.0302	131.058	C5H9NO3	[M-H]-	N-acetyl-beta-alanine	Amino acids and derivatives	Amino acids and derivatives	C01073	ko00410	3025-95-4	41597	42348.5	36515.3	37459.3	31425	30560.7	37720.7	31215.6	35719.5	40519.1	33270.3	28903.5	29973.1	36411.2	30102.6	31491.5	34257.1	38783.1	40891.4	35284	46064.6
mws0341	131.071	85	132.079	C6H12O3	[M-H]-	2-Hydroxyisocaproic acid	Organic acids	Organic acids	C03264	-	20312-37-2	24033.5	41911.7	42074.9	25323.7	25525.2	35868.7	15016.8	15966	27160.7	22167	30877.8	23577.4	31918.4	21482	23492.9	52418.5	42257.9	55866.3	30460.4	36558.3	36625.5
MWSmce203	341.117	73.0319	342.116	C12H22O11	[M-H]-	D-Cellobiose	Others	Saccharides	-	-	528-50-7	52312.7	69614.6	55088.6	73401.6	76906.9	56248.5	32836.9	63302.6	57537.5	86703.7	56829.5	71315.9	31186.5	62997.4	75303.4	78461.4	64306.1	85448.3	76054.3	77341	64522.1
pme0513	151.061	59	152.069	C5H12O5	[M-H]-	Xylitol	Others	Saccharides	C00379	ko00040,ko01100,ko02010	87-99-0	101662	77663.3	102393	36814.2	49710.5	52838.6	55477.3	70661.2	67180.5	67311.5	66510.6	22517.4	69190.5	73965.7	32493.9	70261.7	70467.4	80128.4	49323.4	48430.9	49946.8
pmb3023	449.109	287	450.116	C21H22O11	[M-H]-	Eriodictyol-8-C-glucoside*	Flavonoids	Flavanones	-	-	1023271-51-3	2.22539e+06	2.78921e+06	3.18138e+06	1.89595e+06	1.89492e+06	2.72363e+06	1.68004e+06	2.83622e+06	2.7045e+06	1.8005e+06	1.79313e+06	1.7663e+06	1.84537e+06	1.22741e+06	1.98612e+06	1.26747e+06	2.09365e+06	1.2801e+06	937644	790167	554745
MWSmce346	517.133	163.039	516.127	C25H24O12	[M+H]+	1,3-O-Dicaffeoylquinic Acid (Cynarin)*	Phenolic acids	Phenolic acids	C10445	-	30964-13-7	5.60722e+06	3.67607e+06	4.53732e+06	1.66401e+06	3.22404e+06	2.12047e+06	3.24471e+06	1.68583e+06	2.97939e+06	1.83287e+06	2.14561e+06	1.90788e+06	1.62794e+06	1.32256e+06	1.40825e+06	1.15325e+06	1.3317e+06	1.46412e+06	1.27198e+06	1.49012e+06	1.06658e+06
Hmmn002544	355.104	193.05	356.111	C16H20O9	[M-H]-	Ferulic acid-4-O-glucoside	Phenolic acids	Phenolic acids	-	-	117405-51-3	1.10314e+06	1.11285e+06	883917	492128	708895	652780	918081	453857	684654	772888	693589	692602	527469	641359	578286	601835	539123	649618	575008	481843	507320
Hmqn003268	303.052	151.03	304.059	C15H12O7	[M-H]-	5,7,3',4',5'-Pentahydroxydihydroflavone	Flavonoids	Flavanones	-	-	-	3.30848e+06	2.74547e+06	3.41844e+06	1.63327e+06	2.66419e+06	2.08659e+06	2.58708e+06	2.40881e+06	3.02182e+06	2.54858e+06	2.72249e+06	1.65884e+06	2.15454e+06	2.32666e+06	2.47628e+06	1.46258e+06	1.78753e+06	1.81275e+06	1.39588e+06	1.12689e+06	1.16604e+06
Lmsp003655	521.202	131.049	520.194	C26H32O11	[M+H]+	Dehydrodiconiferyl alcohol-gamma'-O-glucoside*	Phenolic acids	Phenolic acids	-	-	-	196954	193699	192032	171367	198582	151653	196198	194513	180805	154603	193699	155069	183238	221752	187931	236345	225680	144416	233851	229450	198419
MWS20194	149.06	103.057	148.052	C9H8O2	[M+H]+	Cinnamic acid	Phenolic acids	Phenolic acids	C00423	ko00130,ko00360,ko00940,ko00998,ko01100,ko01110	140-10-3	147735	104196	117767	69410.3	92428.3	80057.5	123219	108230	125347	100321	104643	76638.3	61070.1	71032	61389.1	9	9	9	247525	262608	296881
Zmjp004852	509.128	347.076	508.122	C23H24O13	[M+H]+	5,6,3',4'-Tetrahydroxy-3,7-dimethoxyflavone-6-O-glucoside*	Flavonoids	Flavones	-	-	-	524113	537762	492267	467700	660598	412522	609134	630572	549951	668787	432213	412324	475355	664137	538231	545891	533785	541773	446832	468006	440557
mws1434	431.098	311	432.106	C21H20O10	[M-H]-	Apigenin-6-C-glucoside (Isovitexin)*	Flavonoids	Flavones	C01714	ko00944	38953-85-4	1.86264e+06	2.104e+06	2.1203e+06	3.19585e+06	2.21883e+06	4.31161e+06	1.6077e+06	3.47769e+06	2.52262e+06	2.06361e+06	2.33795e+06	3.23145e+06	1.76035e+06	1.83352e+06	2.81532e+06	2.41572e+06	3.64784e+06	2.11321e+06	4.60372e+06	2.80177e+06	2.98196e+06
mws1015	339.072	177.019	340.079	C15H16O9	[M-H]-	Esculin (6,7-Dihydroxycoumarin-6-O-glucoside)*	Lignans and Coumarins	Coumarins	C09264	-	531-75-9	1.73968e+06	1.85327e+06	1.2211e+06	2.60185e+06	2.04945e+06	2.37147e+06	1.91884e+06	1.8793e+06	1.91899e+06	2.1787e+06	2.62429e+06	2.80508e+06	2.13909e+06	2.52354e+06	2.73508e+06	3.02403e+06	2.48098e+06	2.9152e+06	2.51705e+06	2.80367e+06	2.72176e+06
YC512117	277.216	149.023	276.209	C18H28O2	[M+H]+	Stearidonic acid	Lipids	Free fatty acids	C16300	ko00592,ko01110	20290-75-9	9	9	9	9	9	9	9	9	9	18021.4	17631.2	11024.9	24374.7	29015.9	22864.4	35691.7	32388.5	53011.7	36138.2	42344.2	42711.7
Lmfn003630	449.072	316.024	450.08	C20H18O12	[M-H]-	Myricetin-3-O-xyloside*	Flavonoids	Flavonols	-	-	-	4.4024e+06	4.05171e+06	4.63219e+06	2.36875e+06	3.41319e+06	2.64236e+06	3.47052e+06	3.40007e+06	3.27114e+06	3.4467e+06	2.74758e+06	3.31303e+06	3.8887e+06	3.17182e+06	3.05019e+06	3.17874e+06	2.46387e+06	3.10908e+06	2.65186e+06	2.51969e+06	2.69918e+06
mws0221	241.031	152	240.024	C6H12N2O4S2	[M+H]+	L-Cystine	Amino acids and derivatives	Amino acids and derivatives	C00491	ko00270,ko01100,ko02010	56-89-3	24667.8	20753.7	14590.5	23261.3	25400.2	22392.8	17024.2	25245	22450.1	27137.8	24746.5	28313.8	20680.5	23415.3	25945.6	22213.7	16842.3	30078.7	20225.3	22394.7	18761.7
pmb1912	474.173	327	473.166	C20H23N7O7	[M+H]+	10-Formyltetrahydrofolic Acid	Alkaloids	Alkaloids	C00234	ko00670,ko00970,ko01100,ko01200,ko01240	2800-34-2	429267	238888	339226	216004	158905	237696	206213	213296	279009	264142	300614	239046	291278	208275	176867	300038	516030	453353	215518	160672	143105
Hmgn002833	371.115	297.11	372.12	C20H20O7	[M-H]-	4-Ketopinoresinol	Lignans and Coumarins	Lignans	-	-	-	8364.02	8922.92	6582.71	5325.12	7427.1	6297.01	6621.19	6328.15	7623.39	10571	9526.12	7690.62	11437.7	12340.9	12529.5	11434.5	9221.93	15646.9	19556.3	22663.2	19054.2
mws2108	353.088	191.05	354.095	C16H18O9	[M-H]-	Cryptochlorogenic acid (4-O-Caffeoylquinic acid)*	Phenolic acids	Phenolic acids	-	-	905-99-7	5.49557e+07	4.59911e+07	5.41575e+07	2.85892e+07	4.18833e+07	3.20317e+07	3.80355e+07	3.35927e+07	3.61079e+07	3.57575e+07	3.49844e+07	3.52022e+07	2.90057e+07	2.89365e+07	2.61631e+07	3.07833e+07	2.75819e+07	2.99499e+07	2.84368e+07	3.05117e+07	2.57426e+07
Lmmn004625	449.109	287.056	450.116	C21H22O11	[M-H]-	Dihydrokaempferol-7-O-glucoside*	Flavonoids	Flavanonols	-	-	-	3.18741e+06	5.28196e+06	5268613	2.48435e+06	3.93172e+06	3.61586e+06	3.60443e+06	3.91851e+06	3.48831e+06	2.53668e+06	1.8588e+06	1.49203e+06	1.88543e+06	1.99566e+06	1.79847e+06	1.14546e+06	1.1741e+06	1.35656e+06	2.30852e+06	1.59577e+06	1.69661e+06
pmn001691	327.218	291.198	328.225	C18H32O5	[M-H]-	9,12,13-Trihydroxy-10,15-octadecadienoic acid	Lipids	Free fatty acids	-	-	-	3180.25	3869.91	3578.4	4182.2	4529	5989.41	11773.4	14047.6	9844.28	42619.9	29026.4	15338.6	28931.2	25363.3	15624.6	22857.1	31632.6	35966.5	23435.6	24015.8	23379.5
pme0120	118.086	101	117.079	C5H11NO2	[M+H]+	5-Aminovaleric acid	Organic acids	Organic acids	C00431	ko00310,ko00330,ko01100	660-88-8	33613.8	40587.9	31113	41850.9	19027.5	36368.1	32574.5	25403.6	27477.7	52761.5	34881.6	14055.8	28119.7	13697.5	25777.6	30781.5	26028.6	32703.9	40268.2	37690.1	41141.8
MWStz191	467.119	303.05	466.111	C21H22O12	[M+H]+	Taxifolin-3'-O-glucoside	Flavonoids	Flavanonols	-	-	31106-05-5	2.41265e+06	2.61978e+06	2.78591e+06	2.17119e+06	2.34384e+06	2.30582e+06	1.83758e+06	2.77941e+06	2.07717e+06	2.3142e+06	2.22481e+06	2.71997e+06	2.22143e+06	1.81906e+06	2.1147e+06	1.91749e+06	1.41241e+06	1.49602e+06	1.6314e+06	1.5779e+06	1.37518e+06
Lmmn001294	331.103	153.02	332.111	C14H20O9	[M-H]-	Koaburaside*	Phenolic acids	Phenolic acids	-	-	41653-73-0	226780	294382	298704	491248	362577	477518	332358	421464	331687	316791	376337	378579	208510	322038	285616	399218	349298	336831	547843	467903	477081
pmn001515	325.057	93	326.064	C14H14O9	[M-H]-	3-Galloylshikimic acid	Phenolic acids	Phenolic acids	-	-	110082-91-2	101874	87024.9	104754	150808	109408	122766	83930.9	141458	155064	103932	131322	133092	93142.2	111127	101353	107849	135683	85581.1	99973.8	101508	84392.5
Zmjp003291	595.168	433.116	594.158	C27H30O15	[M+H]+	Vitexin-2''-O-galactoside	Flavonoids	Flavones	-	-	-	4.63078e+07	4.03845e+07	4.19333e+07	4.06156e+07	4.06389e+07	3.88972e+07	3.75517e+07	3.93123e+07	3.89637e+07	3.1908e+07	3.36789e+07	3.68305e+07	3.18419e+07	3.56397e+07	3.42118e+07	3.16827e+07	3.48124e+07	3.13993e+07	2.66169e+07	2.23551e+07	2.4316e+07
pmp000579	463.123	301.07	462.116	C22H22O11	[M+H]+	Diosmetin-7-O-galactoside*	Flavonoids	Flavones	-	-	-	3.96588e+06	3.97024e+06	3.12213e+06	3.99113e+06	3.37254e+06	4.6588e+06	3.42398e+06	5.51397e+06	4.29529e+06	4.96701e+06	3.58512e+06	4.03987e+06	2.987e+06	3.64168e+06	4.67142e+06	2.32367e+06	4.54058e+06	2.75814e+06	3.81284e+06	5.07025e+06	4.28412e+06
pmb0197	298.1	166.3	297.107	C11H15N5O5	[M+H]+	N7-Methylguanosine	Nucleotides and derivatives	Nucleotides and derivatives	C20674	-	20244-86-4	32935.7	37731.5	37045.1	29919.5	31040.3	34579.9	37430.6	27238.1	35423.5	36300	42389.2	32740.4	43628.6	38672	47229.7	19914.8	74532.4	73991.9	29121.1	56994.7	73071
Lmhn003689	471.09	277.04	472.101	C23H20O11	[M-H]-	p-Coumaroylferuloyltartaric acid	Phenolic acids	Phenolic acids	-	-	-	98422.4	103127	102055	163836	108012	120047	111077	52383.2	94400.1	93860.3	99584.1	142731	76716.4	95570.1	78994.7	94859.6	58663.1	108886	50570.1	74017.9	108047
Zmyn000108	209.031	85.0294	210.038	C6H10O8	[M-H]-	D-Saccharic acid*	Others	Saccharides	C00818	ko00053,ko01100	87-73-0	1.20802e+06	1.15847e+06	1.07261e+06	1.09087e+06	1.11642e+06	1.01694e+06	1.20223e+06	1.09925e+06	1.11241e+06	1.23906e+06	1.19815e+06	1.07996e+06	1.18355e+06	1.13768e+06	1.2027e+06	1.32213e+06	1.29469e+06	1.38368e+06	1.19017e+06	1.11338e+06	1.09675e+06
Lmhp009187	440.277	299.258	439.27	C20H42NO7P	[M+H]+	LysoPE 15:0	Lipids	LPE	-	-	-	9	9	9	9	9	9	9	9	9	8688.8	9891.16	6475.18	8383.3	7643.36	9096.62	9568.05	7255.45	8223.83	11955.4	11300.4	14279.8
Zmhp003514	301.072	286.054	300.063	C16H12O6	[M+H]+	6,7,8-Tetrahydroxy-5-methoxyflavone*	Flavonoids	Flavones	-	-	-	26515.3	27404.9	27101.2	65027.2	41916.4	72348.7	77347.1	219401	93693.2	117813	123522	117159	60585.9	154293	110717	135853	114512	141618	214274	353911	341846
Lmsn003088	635.089	169.014	636.096	C27H24O18	[M-H]-	1,4,6-Tri-O-galloyl-β-D-glucose*	Phenolic acids	Phenolic acids	-	-	94513-58-3	166012	167308	127493	175390	177400	238523	218501	158416	170880	244080	267420	205999	228672	301611	279495	205332	252777	215978	369727	370394	81367.1
Lmfn001209	635.089	169.014	636.096	C27H24O18	[M-H]-	1,3,6-Tri-O-galloyl-β-D-glucose*	Phenolic acids	Phenolic acids	C17458	-	18483-17-5	166012	167308	127493	175390	177400	238523	218501	158416	170880	244080	267420	205999	228672	301611	279495	205332	252777	215978	369727	370394	81367.1
Cmsp003083	521.201	131.049	520.194	C26H32O11	[M+H]+	Dehydrodiconiferyl alcohol-4-O-glucoside*	Lignans and Coumarins	Lignans	-	-	107870-88-2	205442	181274	207859	180860	194969	110328	188340	182079	125300	168384	190165	125558	199359	176752	146901	202220	206922	177674	232158	206431	156378
Lmsn002815	593.151	285.041	594.159	C27H30O15	[M-H]-	Kaempferol-3-O-rutinoside(Nicotiflorin)*	Flavonoids	Flavonols	C21833	ko00944,ko01110	17650-84-9	3.90992e+06	3.90532e+06	3.94143e+06	6.06744e+06	4.45294e+06	6.70253e+06	3.99442e+06	5.32892e+06	4.76996e+06	3.95882e+06	4.22496e+06	7.21492e+06	5.39917e+06	4.65725e+06	3.29429e+06	4.14047e+06	3.76697e+06	3.04528e+06	4.40952e+06	4.11364e+06	4.07184e+06
Lmbn007891	313.238	183.14	314.246	C18H34O4	[M-H]-	Hydroxy ricinoleic acid	Lipids	Free fatty acids	-	-	-	11805.7	12982.5	13028.8	15791.8	13060.2	15558.2	12665.3	13066.1	13331.5	13067.1	13731	13200	13383.3	13797.1	14219.2	16683.3	16349.6	15298.4	14390	15821.1	15567.5
MWSmce190	148.093	74.0223	147.089	C6H13NO3	[M+H]+	4-Hydroxy-L-Isoleucine	Amino acids and derivatives	Amino acids and derivatives	-	-	781658-23-9	72949.8	69383.6	79287.6	105983	81175.6	78236.1	55822.6	64242.8	66710.1	91872.1	68575.8	83630	67512.5	53625.4	85475.8	83548.7	61792	72392.7	74263.8	82924.7	82919.2
Zmdn002049	451.127	289.073	452.132	C21H24O11	[M-H]-	Epicatechin-4'-O-β-D-glucopyranoside	Flavonoids	Flavanols	-	-	-	808656	644292	976846	488690	646993	590409	689407	684386	623151	685891	585180	604134	536885	562152	595796	495827	557767	504694	519219	498925	409278
pmb3114	561.14	289.2	562.148	C30H26O11	[M-H]-	Epicatechin-epiafzelechin	Flavonoids	Flavanols	-	-	-	339555	359699	294831	403130	307775	396259	321577	342352	283266	256759	328390	312002	306696	261960	302423	390867	294965	326840	318644	314307	347818
Qmkp093004	146.06	91.0538	145.053	C9H7NO	[M+H]+	Indole-3-carboxaldehyde	Alkaloids	Plumerane	C08493	-	487-89-8	2.42574e+06	844253	1.19618e+06	763898	1.08172e+06	1.03923e+06	1.3903e+06	1.43006e+06	1.54651e+06	2.80627e+06	2.64701e+06	1.56612e+06	3.69818e+06	3.90353e+06	4.00811e+06	1.14647e+07	1.29799e+07	1.09538e+07	9.64267e+06	9.16468e+06	1.01683e+07
pme2253	177.041	59	178.048	C6H10O6	[M-H]-	L-Gulono-1,4-Lactone*	Others	Saccharides	C01040	ko00053,ko01100,ko01240	1128-23-0	545419	796101	700948	1.33267e+06	563602	807286	597755	945371	646504	610575	652777	1.13587e+06	551242	474703	456727	256723	435742	370470	1.3798e+06	864209	1.07351e+06
Lmcp004369	331.081	287.054	330.074	C17H14O7	[M+H]+	Quercetin-3',4'-dimethyl ether	Flavonoids	Flavonols	-	-	3306-29-4	308063	195566	274419	208811	207131	206153	278598	172457	168531	269915	233697	293744	212522	182754	169604	149571	313208	213795	221447	120012	223407
MWSHY0092	597.18	289.072	596.174	C27H32O15	[M+H]+	Eriodictyol-7-O-Rutinoside (Eriocitrin)	Flavonoids	Flavanones	C09732	-	13463-28-0	2.39291e+06	2.54627e+06	2.14127e+06	2.78935e+06	2.91145e+06	2.92398e+06	2.09249e+06	2.6477e+06	2.59054e+06	2.32893e+06	2.26112e+06	2.78525e+06	2.96428e+06	2.53909e+06	2.02283e+06	2.37087e+06	2.30146e+06	1.65369e+06	2.07586e+06	2.33714e+06	2.12044e+06
pmb2791	309.207	209.1	310.1	C18H30O4	[M-H]-	9-Hydroperoxy-10E,12,15Z-octadecatrienoic acid	Lipids	Free fatty acids	C16321	ko00592,ko01110	111004-08-1	15895	14571.4	15647.6	15548.6	15613.4	22935.8	18831.6	17930.1	18523.6	25804.2	21745.2	17856	27697.3	25299.5	23877.7	25063.8	23990.6	24112	19282	22253.9	21533.6
pmn001420	341.088	179.036	342.095	C15H18O9	[M-H]-	1-O-Caffeoyl-β-D-glucose*	Phenolic acids	Phenolic acids	C10433	-	14364-08-0	2.74417e+06	3.4387e+06	3.35809e+06	3.66055e+06	3.07311e+06	3.21222e+06	3.45095e+06	3.452e+06	2.7725e+06	2.40966e+06	2.94071e+06	3.38027e+06	2.7482e+06	2.77462e+06	2.66202e+06	2.99774e+06	3.07566e+06	2.76056e+06	2.63669e+06	2.54645e+06	3.19323e+06
pmb0496	307.176	177.055	306.169	C15H22N4O3	[M+H]+	N-Feruloylagmatine	Alkaloids	Phenolamine	C18325	ko00330,ko01100	-	3.20205e+07	3.53153e+07	3.07441e+07	3.32723e+07	2.96229e+07	3.14098e+07	3.18447e+07	2.89748e+07	2.92826e+07	3.09483e+07	2.79599e+07	3.07474e+07	3.54602e+07	2.55195e+07	2.99942e+07	3.15796e+07	2.7096e+07	2.68381e+07	2.92688e+07	2.61812e+07	2.61611e+07
Lmhp011388	353.269	261.221	352.261	C21H36O4	[M+H]+	2-α-Linolenoyl-glycerol*	Lipids	Glycerol ester	-	-	55268-58-1	188811	192278	198347	219595	240951	220670	229140	212290	236308	253453	266558	219121	257199	261400	260599	348566	342820	370378	44111.2	62313.8	57562
mws0180	153.019	109.029	154.027	C7H6O4	[M-H]-	2,5-Dihydroxybenzoic acid; Gentisic Acid*	Phenolic acids	Phenolic acids	C00628	ko00350,ko01100	490-79-9	379146	378100	476294	220963	302155	269236	326279	276255	376024	289849	312823	290901	305973	266254	264512	268726	255478	227212	1.9218e+06	1.90915e+06	1.74624e+06
Zmhn002032	609.185	447.128	610.189	C28H34O15	[M-H]-	4-O-(6'-O-Glucosylcaffeoylglucosyl)-4-hydroxybenzyl alcohol	Phenolic acids	Phenolic acids	-	-	-	33618.1	48692.4	17656.7	69995.8	48854.7	201583	88706.8	34631.7	53239.1	48512.8	42100.7	205219	63476.6	219804	61679.8	249831	46819.2	63712.8	331039	105339	138282
pmb0302	126.1	96	125.024	C2H8NO3P	[M+H]+	2-Aminoethylphosphonate	Others	Others	C03557	ko00440,ko01100,ko02010	2041-14-7	119599	75418.3	94582	54956.9	71117.5	86770.8	63981.6	114213	92172.1	105581	65715.4	56313.4	77424.5	63981.6	86621	75409.5	89759.3	55815.4	318297	299298	345394
pma0149	341.079	207.066	340.079	C15H16O9	[M+H]+	Sinapoyl malate	Phenolic acids	Phenolic acids	C02887	ko00940	92344-58-6	42800.6	46828.8	39153.7	52328.4	59518.3	66960.3	60151.6	50534.4	59433.3	47661.2	58538.1	54511.9	41720.8	44559.4	57212.3	35800.5	44228.6	47322.3	28899.1	42759.9	44351.2
Lmnp002413	595.166	449.11	594.159	C27H30O15	[M+H]+	Luteolin-6-C-glucoside-7-O-rhamnoside	Flavonoids	Flavones	-	-	-	1.17723e+06	1.60174e+06	1.54244e+06	1.66958e+06	2.11489e+06	1.96316e+06	1.7143e+06	2.58808e+06	1.65737e+06	1.69087e+06	1.282e+06	1.93855e+06	1.43737e+06	1.86505e+06	2.37138e+06	1.48579e+06	1.99977e+06	1.37597e+06	2.75284e+06	2.77759e+06	2.55911e+06
MWSHY0061	595.164	287.055	594.159	C27H30O15	[M+H]+	Kaempferol-3-O-neohesperidoside*	Flavonoids	Flavonols	-	-	32602-81-6	1.62183e+06	1.68405e+06	1.79118e+06	1.84749e+06	1.66737e+06	1.98341e+06	1.55347e+06	1.63554e+06	1.51639e+06	1.50707e+06	1.34766e+06	2.12051e+06	1.5726e+06	1.89291e+06	1.44051e+06	1.45539e+06	1.59134e+06	907572	1.28432e+06	1.4715e+06	1.44186e+06
mws0520	224.092	136	223.084	C11H13NO4	[M+H]+	N-Acetyl-L-tyrosine	Amino acids and derivatives	Amino acids and derivatives	-	-	537-55-3	27119.4	21538.5	32423.9	28096.1	49596.5	25480.8	89833.9	81272.1	61811.6	78645.9	61982.3	84799.7	91403.6	79894.9	103815	61106.1	81114.9	96860.1	51452.6	45701.4	49435.2
MWS0434	287.202	269.212	288.209	C19H28O2	[M-H]-	Trans-dehydrorosinone	Others	Ketone compounds	-	-	53-43-0	53898.6	54571.3	61089	28675.2	54260.3	41485.8	63509.1	59963.1	61860.6	71125.5	54960.7	44171	54856.8	46823.5	46767.5	53485.1	69140.1	66297.4	42412.9	43755.4	43239.4
mws0854	163	59.01	164.069	C6H12O5	[M-H]-	Rhamnose	Others	Saccharides	C00507	ko00051,ko01100	3615-41-6	235310	254718	185616	278032	132242	195599	207567	202504	202749	172346	182395	295620	176106	128949	112279	96956.8	112123	14588.2	29552.4	139697	132053
pmb0681	403.102	367.08	402.095	C20H18O9	[M+H]+	Apigenin-8-C-Arabinoside	Flavonoids	Flavones	-	-	-	1.03765e+06	1.17397e+06	1.01266e+06	1.05504e+06	1.27406e+06	1.4901e+06	896832	994137	925364	991862	1.11146e+06	1.00098e+06	994685	984359	1.12143e+06	929631	865967	990400	1.13225e+06	1.06271e+06	969317
Hmhn000927	287.077	125.02	288.084	C12H16O8	[M-H]-	Phloroglucinol-1-O-β-D-glucopyranoside	Phenolic acids	Phenolic acids	-	-	-	172479	256543	213752	221782	183076	276806	163785	164038	143795	195925	164334	190433	155121	142504	172198	153266	71097.5	135194	216531	181845	255530
MWSslk254	595.166	287.06	594.159	C27H30O15	[M+H]+	Kaempferol-3-O-glucorhamnoside*	Flavonoids	Flavonols	-	-	40437-72-7	1.51111e+06	1.58809e+06	1.57928e+06	1.66823e+06	1.71905e+06	1.69596e+06	1.60158e+06	1.82292e+06	1.35879e+06	1.50496e+06	1.43079e+06	1.97493e+06	1.68997e+06	1.49529e+06	1.28105e+06	1.6853e+06	1.45395e+06	926436	1.38364e+06	1.42784e+06	1.22943e+06
pme2617	166.053	102	165.046	C5H11NO3S	[M+H]+	L-Methionine Sulfoxide	Amino acids and derivatives	Amino acids and derivatives	C02989	ko00270	3226-65-1	1.67185e+06	1.56384e+06	1.56179e+06	1.07434e+06	1.18736e+06	1.28914e+06	1.36049e+06	1.24387e+06	1.38261e+06	1.25865e+06	1.26543e+06	1.09364e+06	1.45347e+06	1.26367e+06	1.30825e+06	1.16611e+06	1.34427e+06	1.32794e+06	1.49287e+06	1.25158e+06	1.19476e+06
pmn001519	335.041	124	336.048	C15H12O9	[M-H]-	Galloyl Methyl gallate	Phenolic acids	Phenolic acids	-	-	-	155937	152358	167552	153589	173290	173839	131273	256750	166440	174243	185354	171541	134891	155061	207567	36406.1	284402	160497	122109	115008	123738
pmn001640	449.073	316	450.08	C20H18O12	[M-H]-	Myricetin-3-O-arabinoside*	Flavonoids	Flavonols	-	-	132679-85-7	3.80179e+06	4.16864e+06	4.13521e+06	2.10182e+06	3.23239e+06	2.67636e+06	2.91066e+06	2.65932e+06	3.39534e+06	2.94293e+06	3.25348e+06	2.84892e+06	3.1109e+06	3.36149e+06	2.97749e+06	2.91557e+06	2.43803e+06	2.40649e+06	2.51214e+06	2.37086e+06	2.3649e+06
Lmqn000213	665.215	341.109	666.222	C24H42O21	[M-H]-	Stachyose	Others	Saccharides	C01613	ko00052,ko01100	470-55-3	10984.5	13941.7	9537.67	49163.4	34514.7	46757.1	24257.9	34509.9	33565.3	37939	52240.3	57269.9	37087.4	52404.2	39198.4	26797.4	20584.9	25990.2	41378	40916.7	48685.8
Zmhn001446	579.208	417.156	580.216	C28H36O13	[M-H]-	Syringaresinol-4'-O-glucoside	Lignans and Coumarins	Lignans	C10890	-	7374-79-0	174295	158153	142258	146285	132626	145485	166141	120581	170993	99361.8	101885	124356	109036	115737	108302	110916	105006	128516	110910	45000.8	145615
pme1201	273.077	167	274.084	C15H14O5	[M-H]-	Phloretin	Flavonoids	Chalcones	C00774	ko00941,ko01110	60-82-2	33632	36376.6	45775.1	19775.5	23951.6	24159.8	19676.4	23125.7	30601.2	21394.9	18695.4	21403.1	23584.3	24518.3	23936.3	14635.3	16953	20438.7	21163.2	16802.2	17492.1
Lmmp003091	611.16	303.05	610.153	C27H30O16	[M+H]+	Quercetin-3-O-(4''-O-glucosyl)rhamnoside*	Flavonoids	Flavonols	C17563	-	59262-54-3	1.80542e+06	2.14841e+06	1.75088e+06	1.29589e+06	1.79218e+06	1.30185e+06	1.71185e+06	1.50213e+06	1.26648e+06	1.43722e+06	1.21855e+06	1.36244e+06	1.6146e+06	1.50978e+06	1.34384e+06	1.10399e+06	1.07695e+06	999349	1.1437e+06	1.35735e+06	1.45016e+06
mws0663	181.072	124	180.065	C7H8N4O2	[M+H]+	1,7-Dimethylxanthine	Nucleotides and derivatives	Nucleotides and derivatives	C13747	ko00232,ko01100,ko01110	611-59-6	192936	169570	180439	312354	201010	263898	212389	344389	252848	157348	295698	265176	158182	216991	240165	198435	395328	131460	549069	541130	609695
pma1839	309.181	207.065	308.174	C16H24N2O4	[M+H]+	N-Sinapoylcadaverine	Alkaloids	Phenolamine	-	-	-	139633	127693	146659	126397	116973	117577	143033	106339	125895	126798	121993	137082	118851	90901.8	101771	115278	116262	120446	112403	108225	111566
Lmnp102580	565.155	433.11	564.148	C26H28O14	[M+H]+	Apigenin-6-C-(2''-xylosyl)glucoside*	Flavonoids	Flavones	-	-	-	4.93456e+06	4.52528e+06	4.90978e+06	5.75928e+06	5.47617e+06	6.1021e+06	3.70767e+06	5.6506e+06	3.98746e+06	4.93544e+06	5.05158e+06	4.28723e+06	4.29343e+06	4.23141e+06	5.56096e+06	4.91308e+06	5.40682e+06	4.67406e+06	6.73332e+06	5.72853e+06	5.45068e+06
Lmnp202580	565.155	433.11	564.148	C26H28O14	[M+H]+	Apigenin-8-C-(2''-xylosyl)glucoside*	Flavonoids	Flavones	-	-	-	4.93456e+06	4.52528e+06	4.90978e+06	5.75928e+06	5.47617e+06	6.1021e+06	3.70767e+06	5.6506e+06	3.98746e+06	4.93544e+06	5.05158e+06	4.28723e+06	4.29343e+06	4.23141e+06	5.56096e+06	4.91308e+06	5.40682e+06	4.67406e+06	6.73332e+06	5.72853e+06	5.45068e+06
Lmcp002302	312.13	180.088	311.123	C12H17N5O5	[M+H]+	N6-(2-Hydroxyethyl)adenosine*	Nucleotides and derivatives	Nucleotides and derivatives	-	-	4338-48-1	6.41227e+06	8.89405e+06	8.66643e+06	9.37062e+06	9.52047e+06	9.70416e+06	9.6707e+06	9.26198e+06	9.02788e+06	5.57855e+06	8.45629e+06	9.71761e+06	7.17066e+06	1.0617e+07	9.43196e+06	1.02322e+07	8.69042e+06	9.06572e+06	1.06739e+07	1.04888e+07	1.05463e+07
Lmgp004784	275.091	139.04	274.084	C15H14O5	[M+H]+	Apiferol	Flavonoids	Flavones	-	-	55167-29-8	551857	518937	693932	173995	293882	253706	296930	291097	372461	296316	321556	242480	289966	200551	302067	202883	248669	176003	110218	128506	110597
mws0919	431.098	285	432.106	C21H20O10	[M-H]-	Kaempferol-3-O-rhamnoside (Afzelin)(Kaempferin)	Flavonoids	Flavonols	C16911	ko00944	482-39-3	9	9	9	156947	198738	333983	33178.8	47449.5	180242	16557.2	12958.3	1.10617e+06	178510	221266	9	283002	314527	17298.6	224828	23585.2	181788
pme1119	269.088	137	268.081	C10H12N4O5	[M+H]+	Inosine	Nucleotides and derivatives	Nucleotides and derivatives	C00294	ko00230,ko01100,ko02010	58-63-9	321292	354415	382956	292377	290771	299338	343782	439194	402237	339425	328790	307972	440704	328718	324126	390369	435948	352886	376981	377518	272028
MWSmce119	175.115	70.064	174.112	C6H14N4O2	[M+H]+	L-Arginine	Amino acids and derivatives	Amino acids and derivatives	C00062	ko00220,ko00261,ko00330,ko00472,ko00970,ko01100,ko01110,ko01230,ko02010	74-79-3	1.27038e+07	1.44987e+07	1.34663e+07	1.28293e+07	1.35401e+07	1.32022e+07	1.5051e+07	1.15933e+07	1.42694e+07	1.63034e+07	1.77098e+07	1.08203e+07	1.34466e+07	1.17623e+07	1.24855e+07	1.56836e+07	13115101	1.63324e+07	1.19295e+07	1.2113e+07	1.26858e+07
Zmyn000453	191.02	111.009	192.027	C6H8O7	[M-H]-	Isocitric Acid	Organic acids	Organic acids	C00311	ko00020,ko00630,ko01100,ko01110,ko01200,ko01210,ko01230,ko01240	320-77-4	3.56106e+07	3.86072e+07	3.60405e+07	2.32231e+07	2.03006e+07	2.03372e+07	3.21315e+07	2.33478e+07	3.27046e+07	3.20333e+07	2.42398e+07	2.70225e+07	3.21729e+07	3.11518e+07	2.45339e+07	1.76775e+07	1.86555e+07	1.86979e+07	2.40303e+07	1.80791e+07	2.14481e+07
pmb0736	493.134	331.081	492.127	C23H24O12	[M+H]+	Tricin-7-O-Glucoside*	Flavonoids	Flavones	-	-	32769-01-0	9.88172e+06	1.00542e+07	7.71719e+06	1.56721e+07	1.05785e+07	1.99267e+07	1.22276e+07	1.31677e+07	8.65738e+06	9.34651e+06	1.48251e+07	1.67206e+07	1.51244e+07	1.22941e+07	1.32557e+07	1.78456e+07	1.5793e+07	1.57123e+07	1.14518e+07	1.37717e+07	1.25767e+07
Hmjp000461	265.082	103.04	264.084	C10H16O8	[M+H]+	3-O-Glucoside-3-hydroxy-y-butyrolactone	Others	Lactones	-	-	-	166133	119482	176088	60227.3	79499.5	97355.7	90928.8	109188	111570	93868.1	95778.2	103417	93890.4	73048.5	92262.9	58501.5	119084	97424.5	106312	98998.8	80343.8
Lmsp003853	919.25	303.051	918.243	C42H46O23	[M+H]+	Quercetin-3-O-(6''-O-p-coumaroyl)sophoroside-7-O-rhamnoside	Flavonoids	Flavonols	-	-	-	149996	162224	82764.6	93114.6	171423	161754	197502	147941	117455	123456	93870.6	129150	113799	138792	117335	96931.2	90478.4	121416	207833	175263	234974
Lmcn004686	851.146	425.087	852.154	C43H32O19	[M-H]-	Theaflavate B;3'-O-(3,4,5-Trihydroxybenzoyl)	Tannins	Tannin	-	-	152542-70-6	6.40067e+06	4.69803e+06	4.52727e+06	7.65895e+06	5.34386e+06	7.88806e+06	4.42924e+06	6.98524e+06	6.77593e+06	3.91645e+06	4.95228e+06	1.01566e+07	4.39364e+06	4.30963e+06	4.07934e+06	4.70399e+06	6.47376e+06	3.64345e+06	4.50298e+06	3.9812e+06	3.9012e+06
Hmmn003964	359.135	197.08	360.142	C16H24O9	[M-H]-	7-Deoxyloganic acid	Terpenoids	Monoterpenoids	C11636	ko00902,ko01110	22487-36-1	146740	135465	118743	151910	161991	169068	165500	161205	135056	137376	195164	126874	158199	141165	145742	163655	170937	180825	185823	180960	191090
Lmbn001288	131.035	87.0443	132.042	C5H8O4	[M-H]-	2-Hydroxy-2-methyl-3-oxobutanoic acid	Organic acids	Organic acids	C06010	ko00290,ko00650,ko00660,ko00770,ko01100,ko01110,ko01210,ko01230	71698-08-3	185140	202309	193606	170846	200269	148234	201290	190750	208794	192449	186316	187695	164954	221635	198886	169667	220671	195197	175159	167990	175810
MWSmce690	175.025	59.0137	176.032	C6H8O6	[M-H]-	Erythorbic Acid; Isoascorbic Acid	Others	Vitamin	-	-	89-65-6	346225	423619	98079	366682	353375	360799	349662	357024	360136	376314	316653	321924	276792	378130	298267	316734	296312	316901	265771	279022	46543.2
Lmfn004235	359.077	161.024	360.084	C18H16O8	[M-H]-	Myricetin-3,7,3'-trimethyl ether*	Flavonoids	Flavonols	-	-	-	57873	60570.8	47643.4	36527.5	34249.6	45229.6	48802.7	26183.4	46005.7	27014.6	29137.7	59940.8	28392.8	36834.7	30674.1	36975.7	16983.5	29156.7	41437.7	51405.3	34529.5
Zmzn003953	309.205	227.203	310.214	C18H30O4	[M-H]-	13(s)-hydroperoxy-(9z,11e,15z)-octadecatrienoic acid	Lipids	Free fatty acids	C04785	ko00592,ko01100,ko01110	67597-26-6	279749	252040	262656	269228	225113	238582	244774	202972	238212	207898	189365	221668	232062	209907	216562	218368	226015	216270	144434	172363	177946
pmb0492	584.275	325	583.268	C34H37N3O6	[M+H]+	N',N'',N'''-p-Coumaroyl-cinnamoyl-caffeoyl spermidine	Alkaloids	Phenolamine	-	-	-	611358	484908	485378	251410	255052	291658	203475	222222	326676	93393.9	161666	362525	145312	82845.3	77504.3	104524	96475.6	100983	581580	614911	559419
Lmcn003163	579.078	289.073	580.085	C28H20O14	[M-H]-	Epitheaflavic acid-3-O-Gallate	Flavonoids	Flavanols	-	-	34218-97-8	7.94062e+06	1.39714e+07	1.14747e+07	8.48827e+06	1.01732e+07	8.19814e+06	1.01729e+07	1.14357e+07	7.22792e+06	9.52989e+06	1.13716e+07	7.64667e+06	1.15461e+07	9.42744e+06	9.40088e+06	9.52905e+06	7.80289e+06	1.04034e+07	1.03267e+07	1.02212e+07	1.10957e+07
Zmhn001926	299.077	137.025	300.084	C13H16O8	[M-H]-	1-O-Salicyloyl-β-D-glucose*	Phenolic acids	Phenolic acids	-	-	60517-74-0	2.79922e+07	3.10002e+07	2.96085e+07	2.66398e+07	2.61578e+07	3.22628e+07	2.98851e+07	3.48001e+07	2.48622e+07	2.96848e+07	2.74839e+07	26692152	2.72138e+07	2.592e+07	2.53386e+07	3.02542e+07	3.11176e+07	2.81522e+07	3.12959e+07	3.21746e+07	3.01605e+07
HJN055	435.13	273.077	436.136	C21H24O10	[M-H]-	Dihydrocharcone-4'-O-glucoside	Flavonoids	Chalcones	-	-	-	738980	1.25838e+06	1.01655e+06	2.06356e+06	1.51961e+06	2.05612e+06	1.49328e+06	1.39091e+06	1.88391e+06	1.05473e+06	1.23681e+06	1.89359e+06	1.47502e+06	1.63957e+06	1.54196e+06	1.57659e+06	1.29256e+06	1.41675e+06	1.8844e+06	1.94604e+06	1.82162e+06
Lmyp004052	611.139	147.044	610.132	C30H26O14	[M+H]+	Quercetin-3-O-(6''-O-p-Coumaroyl)galactoside	Flavonoids	Flavonols	-	-	-	862293	653546	521731	1.49201e+06	9	980673	2.58061e+06	917472	423316	3.09377e+06	792523	1.10963e+06	628029	653100	424403	797044	568875	378406	9	9	9
Hmqn002118	161.025	133.03	162.032	C9H6O3	[M-H]-	Umbelliferone	Lignans and Coumarins	Coumarins	C09315	ko00940,ko01110	93-35-6	370088	239733	324352	197866	299610	253951	331049	213910	247137	376216	370672	245777	369075	369723	327904	325510	262941	353296	369994	365205	352156
MWS3270	166.019	79.9572	167.022	C7H5NO4	[M-H]-	Quinolinic Acid	Alkaloids	Pyridine alkaloids	C03722	ko00380,ko00410,ko00760,ko01100,ko01240	89-00-9	109895	140502	115066	135921	95092.3	149368	96967.9	115690	114242	111105	107300	110223	98897.4	120584	97623.7	121895	119949	135182	101502	134345	93736
Zmyn003693	267.067	252.044	268.074	C16H12O4	[M-H]-	6-Hydroxy-2'-methoxyflavone	Flavonoids	Flavones	C15203	-	61546-59-6	4899.82	4007.38	3942.14	4549.4	3108.27	1579.97	4387.27	3469.02	3384.32	3158.72	4082.73	4074.99	3297.01	3386.17	3311.82	2450.57	3481.23	3149.4	3071.83	3249.75	3926.79
Lmsp004851	291.086	123.044	290.079	C15H14O6	[M+H]+	3-Hydroxyphloretin	Flavonoids	Chalcones	-	-	57765-66-9	414645	413621	465156	286336	310876	375653	329634	327910	340315	307653	298073	267183	392017	337990	352219	301295	311944	297400	268809	304991	236776
MWS1848	135.045	92.0274	136.052	C8H8O2	[M-H]-	Phenyl acetate	Phenolic acids	Phenolic acids	C00548	-	122-79-2	107272	51052	132066	34849.1	64824.4	59963.5	56612.9	66444.7	79259.9	80877.2	98667.4	57573.7	55030.8	39897.4	59071.6	35659.2	50246.8	54292.5	119104	87508.4	93179.4
pme1216	122.03	78	123.032	C6H5NO2	[M-H]-	2-Picolinic acid	Organic acids	Organic acids	C10164	ko00380,ko01100	98-98-6	89223	71496.6	77095.9	71638.6	67291.1	40087.9	94447.3	82623.4	85917.7	178528	149418	63959.1	92238	65991.3	81182.8	90767.3	107036	77925.9	88388.9	84626.4	92497.5
Zmxp004480	625.176	301.071	624.169	C28H32O16	[M+H]+	Chrysoeriol-7-O-gentiobioside	Flavonoids	Flavones	-	-	-	67431.3	76273.3	91746.8	120483	93957.3	130816	88991.1	109418	68555.5	92852.1	116825	88841.1	85392.7	61184.9	79699.8	67423.7	67196.2	81972	124535	139684	141100
Zmcn003256	917.238	755.19	918.243	C42H46O23	[M-H]-	kaempferol-3-p-coumaroyldiglucoside-7-glucoside	Flavonoids	Flavonols	-	-	-	146077	170523	161781	189117	101099	170853	121349	95726.4	142979	76093.3	105828	70335.1	58916.8	50871.6	37378.1	33394.5	47629.5	41711	59272.9	47139.6	45620.4
mws0047	579.171	271.07	578.164	C27H30O14	[M+H]+	Apigenin-7-O-neohesperidoside (Rhoifolin)	Flavonoids	Flavones	C12627	ko00944	17306-46-6	3.18849e+06	2.22812e+06	2.26328e+06	1.454e+06	1.66544e+06	1.43985e+06	1.70728e+06	1.01136e+06	1.75914e+06	1.98362e+06	2.08037e+06	1.10246e+06	1.81224e+06	2.12299e+06	1.46758e+06	1.32042e+06	1.85407e+06	1.41195e+06	980964	1.10148e+06	1.00952e+06
Lmjp002461	611.161	303.049	610.153	C27H30O16	[M+H]+	Quercetin-3-O-neohesperidoside	Flavonoids	Flavonols	-	-	117611-67-3	1.50434e+06	1.89144e+06	2.12949e+06	1.40949e+06	1.90247e+06	1.39814e+06	1.72843e+06	1.43034e+06	1.335e+06	1.62157e+06	1.15522e+06	1.41e+06	1.5688e+06	1.50757e+06	1.48016e+06	965346	1.0216e+06	886801	1.06998e+06	1.36094e+06	1.33301e+06
MWSmce248	163.045	119.054	164.047	C9H8O3	[M-H]-	3-Hydroxycinnamic Acid*	Phenolic acids	Phenolic acids	C12621	ko00360,ko01100	14755-02-3	407838	350498	328391	153799	260383	258099	292298	276370	302813	403085	305765	195889	341817	261202	316386	229930	254807	255794	134227	214511	130937
pme2816	301.2	209.2	300.209	C20H28O2	[M+H]+	4-Oxoretinol	Others	Vitamin	C16683	-	62702-55-0	4728.94	5724.15	7435.35	9	9	9	9	9	9	8340.82	7107.23	3128.79	7024.79	6949.95	6029.28	8629.79	10262.1	6825.63	9	9	9
Hmcp001598	611.16	317.06	610.153	C27H30O16	[M+H]+	Isorhamnetin-3-O-(2''-O-xylosyl)glucoside	Flavonoids	Flavonols	-	-	-	56425	65854.4	69015.5	62051.4	38982.9	66596.7	9	9	9	35461.2	44738.9	31050	42096.9	37251.2	30216.3	47482.6	23376.8	28180	54782.8	35814.9	42846.6
Cmsp004086	303.087	229.083	302.079	C16H14O6	[M+H]+	Dihydrokaempferide	Flavonoids	Flavanonols	-	-	137225-59-3	493739	742158	562445	802662	477643	842246	460708	686696	601583	316076	422223	734484	619076	717211	464436	381591	386429	362436	365919	488003	562768
pmn001380	187.098	169.087	188.105	C9H16O4	[M-H]-	Eucommiol	Others	Alcohol compounds	C17878	-	55930-44-4	71505.8	74658.8	109972	64916.4	74516	73412.3	85734.8	75196.6	105921	107590	109182	91661.7	120968	79750	87271.3	53955.4	80188	88856.2	105930	63275.3	114197
Qmyp101201	389.216	191.144	388.21	C19H32O8	[M+H]+	(6R,9S)-3-Oxo-α-ionol-β-D-glucopyranoside	Terpenoids	Sesquiterpenoids	-	-	-	141867	274565	195295	436640	351893	369475	295768	288333	253783	268067	261619	322259	269644	339559	240705	377686	268707	233270	536233	609959	630458
mws1299	449.108	299.05	448.101	C21H20O11	[M+H]+	Luteolin-8-C-glucoside (Orientin)*	Flavonoids	Flavones	C10114	-	28608-75-5	2.21678e+06	3.62192e+06	3.21026e+06	4.3242e+06	3.12878e+06	4.35363e+06	3.18978e+06	6.52982e+06	3.56146e+06	3.20223e+06	2.56543e+06	3.35735e+06	2.48319e+06	2.42915e+06	4.32218e+06	2.14072e+06	3.64032e+06	2.09532e+06	4.36752e+06	3.96494e+06	3.27667e+06
pmn001511	285.098	123	286.105	C13H18O7	[M-H]-	3-Hydroxy-5-Methylphenol-1-O-Glucoside	Phenolic acids	Phenolic acids	-	-	-	33905.3	24278.9	18502.1	23804.8	34386.9	41020.1	42065.4	26301.5	29905.3	21750.7	29087.5	24892	22297.9	22285.8	28067.1	9	9	9	30869.7	35408.1	42074.3
Lmfp003891	609.16	415.092	608.153	C31H28O13	[M+H]+	Apigenin-8-C-(2''-feruloyl)glucoside	Flavonoids	Flavones	-	-	-	9	9	9	41211.3	18439.8	55246.5	21403.2	27704.7	15424	13837.3	29352.4	28513.1	24672	26722.9	29971.3	30666.4	23495.1	20230.6	33997.6	26730.1	40929.7
Zmhn002334	355.104	193.049	356.111	C16H20O9	[M-H]-	6-O-Feruloyl-β-D-glucose	Phenolic acids	Phenolic acids	-	-	137887-25-3	582770	502755	498329	435264	435955	447740	471300	388975	431450	460114	435570	477196	489836	383947	497923	411087	435145	477407	366865	354900	336177
Lmyn001519	285.025	133.015	286.033	C11H10O9	[M-H]-	L-Malic acid-2-O-gallate	Phenolic acids	Phenolic acids	-	-	-	256074	323081	264984	255996	353917	301479	340771	297273	302364	277055	320501	250905	247099	369933	251179	268608	276819	272644	259512	251449	285463
MWS4296	223.108	120.082	222.1	C11H14N2O3	[M+H]+	Glycylphenylalanine*	Amino acids and derivatives	Amino acids and derivatives	-	-	3321-03-7	106081	127216	76985.5	88224.1	174737	145642	189506	173636	161537	168830	151108	96860.9	136677	144118	239604	309882	451824	466905	486305	510377	556579
Lmjp002596	597.145	303.049	596.138	C26H28O16	[M+H]+	Quercetin-3-O-sambubioside*	Flavonoids	Flavonols	C12637	ko00944	83048-35-5	280488	389866	314410	276333	349049	271082	254871	327234	300387	258699	238954	299029	212160	208913	201092	155847	143806	123994	174004	188335	182339
Lmbn002072	159.066	97.0659	160.074	C7H12O4	[M-H]-	2-Propylsuccinic acid	Organic acids	Organic acids	C16657	-	618-57-5	14957.2	11506.3	10823.4	23060	12857.4	15546	22127.9	8794.21	27039.5	21657.5	19314.5	25688.8	27715.1	25748	27584.4	40579.7	23975.3	49364.7	39979.5	55454.4	52745
Zmpn000638	130.05	88.0413	131.07	C4H9N3O2	[M-H]-	3-Guanidinopropionic acid	Organic acids	Organic acids	C03065	-	353-09-3	89481	120527	76754.1	149805	151052	88315.7	143239	95282.4	103321	161713	141672	160199	105899	176940	143732	176624	136331	144207	210418	211320	265857
mws1422	275.091	107	274.084	C15H14O5	[M+H]+	Epiafzelechin	Flavonoids	Flavanols	C12128	ko00941,ko01110	24808-04-6	4.49583e+06	4.51597e+06	3.971e+06	5.13036e+06	3.88574e+06	5.62987e+06	3.8971e+06	3.71368e+06	3.87865e+06	4.14907e+06	3.89457e+06	5.67689e+06	3.87456e+06	3.62206e+06	3.99857e+06	3.72897e+06	4.11279e+06	3.72947e+06	3.67289e+06	2.97092e+06	3.45188e+06
pmp000126	611.161	593.2	610.153	C27H30O16	[M+H]+	Luteolin-6,8-di-C-glucoside*	Flavonoids	Flavones	C10102	-	29428-58-8	70473.9	178481	140381	176137	156909	145261	109409	156936	151737	155755	159599	112859	85619	179820	144002	178957	132939	182018	169106	144655	159462
MWSmce536	125.024	79.019	126.032	C6H6O3	[M-H]-	Methyl 2-furoate	Organic acids	Organic acids	-	-	611-13-2	259134	116787	292986	121467	191239	162547	207065	148794	247901	118127	232293	177175	92071.9	91275.1	106496	96127.4	95313.6	96865	50625.2	52163.9	78464.4
mws0227	132.102	86.2	131.095	C6H13NO2	[M+H]+	L-Leucine*	Amino acids and derivatives	Amino acids and derivatives	C00123	ko00280,ko00290,ko00966,ko00970,ko01100,ko01110,ko01210,ko01230,ko02010	61-90-5	2.57149e+07	1.89937e+07	2.36598e+07	2.80852e+07	3.25661e+07	3.37045e+07	7.57291e+06	3.30034e+07	3.95172e+07	6.27132e+07	1.14768e+07	3.48301e+07	5.97945e+07	5.49696e+07	5.06685e+07	8.04149e+07	1.0717e+08	8.77648e+07	1.07184e+08	9.50939e+07	9.79387e+07
Zmhn001883	329.088	209.042	330.095	C14H18O9	[M-H]-	Vanillic acid-4-O-glucoside	Phenolic acids	Phenolic acids	-	-	32142-31-7	1.50048e+06	2.26859e+06	1.58257e+06	1.80439e+06	2.02201e+06	1.95161e+06	1.93533e+06	1.80054e+06	1.88761e+06	1.37697e+06	1.70886e+06	1.81244e+06	1.65276e+06	1.62882e+06	1.8121e+06	2.10279e+06	1.70118e+06	1.63813e+06	1.63402e+06	1.82914e+06	1.67358e+06
Cmbp005948	401.12	163.038	400.116	C21H20O8	[M+H]+	1-O-p-Hydroxycinnamoyl-3-O-caffeoylglycerol	Phenolic acids	Phenolic acids	-	-	-	48269.7	45287.5	49258.6	59554.8	45036.4	37217.8	16941.7	42447.9	40549	44518.8	43559.1	23284.6	55722.8	25820.3	23532	68748.9	49666.1	56664.2	37291.2	39930.1	34470.2
Zmhn002269	269.013	189.058	270.02	C11H10O6S	[M-H]-	2,5-Dimethylchromone-7-O-sulfate	Others	Chromone	-	-	-	53187.4	62039.5	52204.4	165874	78259.3	94951.4	70568.1	140242	61221.7	58667.2	88244.5	45468	83019.8	76762.4	25994.5	51320.2	83565.7	44096.4	67956.4	60918.8	167146
Zmzp000616	110.059	93.0564	109.053	C6H7NO	[M+H]+	4-Aminophenol	Alkaloids	Phenolamine	C02372	-	123-30-8	10663.7	9687.56	13729.9	3271.51	10339.5	6223.75	11327.5	10663.7	12974.5	25885.4	22593.4	15954.3	26104.4	27999.3	28120.1	33347.2	43170.5	44274.4	37757.5	30745.5	20218.4
Zmyn000230	147.029	57.0344	148.037	C5H8O5	[M-H]-	2-Dehydro-3-deoxy-L-arabinonate*	Others	Saccharides	C00684	ko00053,ko01100	-	892597	515580	1.03097e+06	485225	709939	561909	726575	665730	782259	716672	588889	592180	768962	622353	580624	478566	643590	546166	506079	415334	445152
pme2960	273.076	153	272.068	C15H12O5	[M+H]+	Naringenin chalcone; 2',4,4',6'-Tetrahydroxychalcone*	Flavonoids	Chalcones	C06561	ko00941,ko01100,ko01110	73692-50-9	904490	481841	563666	243416	243580	217454	453574	337674	331256	399686	314820	350543	319368	288881	279047	173439	225123	244577	720144	792196	753097
HJAP061	743.205	303.053	742.195	C32H38O20	[M+H]+	Quercetin-3-O-(2''-O-arabinosyl)rutinoside	Flavonoids	Flavonols	-	-	-	69093.6	70634.9	94883.3	100154	120226	110272	54326.5	95582.1	140983	63805.4	74251.1	162013	84803.4	24652.1	80824.1	38124.4	23533.1	38528.5	23533.1	68048.1	58172.7
mws0250	182.081	136.1	181.074	C9H11NO3	[M+H]+	L-Tyrosine	Amino acids and derivatives	Amino acids and derivatives	C00082	ko00130,ko00261,ko00350,ko00360,ko00400,ko00460,ko00730,ko00940,ko00950,ko00965,ko00966,ko00970,ko00998,ko01100,ko01110,ko01210,ko01230,ko01240	60-18-4	5.10611e+06	5.33912e+06	4.57163e+06	9.28919e+06	1.50214e+07	1.05808e+07	2.25986e+07	2.10957e+07	2.47354e+07	3.0227e+07	3.67858e+07	1.80335e+07	24857412	2.44144e+07	2.31157e+07	2.97553e+07	3.0232e+07	3.45229e+07	3.01002e+07	2.39103e+07	2.57356e+07
Hmhn003518	355.104	175.04	356.111	C16H20O9	[M-H]-	4-O-β-D-glucopyranosylferulic acid	Phenolic acids	Phenolic acids	-	-	-	600404	719172	717096	562917	628886	584744	613662	437155	455445	445090	537866	573589	535913	471618	461003	530872	514876	513338	576159	455294	457712
Lmyn001269	609.146	285.039	610.154	C27H30O16	[M-H]-	Kaempferol-3-O-sophoroside	Flavonoids	Flavonols	C12634	ko00944	19895-95-5	143900	355841	315387	431969	346890	376248	349891	381368	338281	306635	325754	351355	362873	374674	300485	376068	326009	350956	397995	370733	397341
mws0863	213.017	97	214.024	C5H11O7P	[M-H]-	2-Deoxyribose-5'-phosphate	Nucleotides and derivatives	Nucleotides and derivatives	C00673	ko00030,ko01100	102916-66-5	40090.8	44095.4	30165.9	36483.5	32923.1	47089.6	33760.6	29987.1	17431.4	33613.6	38993.5	19776.2	22689.9	41428.5	24089.8	50816.8	30681	28719	42906.7	70741.6	88023.7
mws5037	203.139	86.1001	202.132	C9H18N2O3	[M+H]+	L-Alanyl-L-leucine	Amino acids and derivatives	Amino acids and derivatives	-	-	3303-34-2	312453	373405	363216	252501	315014	256282	329871	266385	253656	283387	301185	278157	231064	245094	239419	280697	239155	230549	9	9	9
HJN074	591.153	289.071	592.158	C31H28O12	[M-H]-	Procyanidin A6	Tannins	Proanthocyanidins	-	-	-	142538	140312	172617	222482	144739	198604	49046.8	243781	89489.4	158426	153117	188153	189512	188871	194732	181936	162618	217353	210760	242776	263452
Lmyp004081	579.171	313.073	578.164	C27H30O14	[M+H]+	Isovitexin-2''-O-rhamnoside	Flavonoids	Flavones	-	-	-	1.11578e+07	1.50912e+07	1.11639e+07	1.71392e+07	1.54774e+07	1.93085e+07	1.79106e+07	1.59242e+07	1.20096e+07	1.55802e+07	1.40928e+07	1.86461e+07	1.31809e+07	1.20715e+07	1.29925e+07	1.4636e+07	1.75067e+07	1.18042e+07	1.69138e+07	1.98081e+07	1.76779e+07
Hmln002199	505.101	300.033	506.107	C23H22O13	[M-H]-	Quercetin-3-O-(6''-O-acetyl)galactoside	Flavonoids	Flavonols	-	-	-	407413	554522	340144	274456	380036	335448	301149	656095	309477	389350	320607	491685	440417	366804	267150	200951	259055	259081	324649	231077	251789
Zmcp002666	627.144	303.05	626.148	C27H30O17	[M+H]+	Quercetin-3,7-Di-O-glucoside	Flavonoids	Flavonols	-	-	-	762047	992985	1.18604e+06	556143	1.00875e+06	656902	861394	447707	693461	569145	501886	420462	491548	489696	446440	192487	235741	277354	301078	247817	253473
HJKP000649	136.071	91.0544	135.068	C8H9NO	[M+H]+	N-benzylformamide	Alkaloids	Alkaloids	C15561	-	6343-54-0	255172	279261	228736	452324	551640	561986	1.26687e+06	1.08866e+06	1.2554e+06	1.52033e+06	1.94323e+06	924916	1.30721e+06	1.21384e+06	1.2342e+06	1.59261e+06	1.51775e+06	1.61147e+06	1.71401e+06	1.1821e+06	1.3053e+06
mws1660	565.155	529.134	564.123	C26H28O14	[M+H]+	Schaftoside	Flavonoids	Flavones	C10181	-	51938-32-0	182192	199553	196703	232213	233736	294384	206842	197516	193353	185052	203333	263342	186640	175465	232404	252143	189174	212292	224474	251120	257539
pme2559	174.041	88	175.048	C6H9NO5	[M-H]-	N-Acetyl-L-Aspartic Acid	Amino acids and derivatives	Amino acids and derivatives	C01042	ko00250,ko01100	997-55-7	104111	139875	100702	181370	137252	149285	159913	127682	79788.1	207023	216684	198554	152048	260541	126050	267438	248030	248661	308485	306250	331563
HJN051	623.163	315.05	624.168	C28H32O16	[M-H]-	Tamarixetin-3-O-rutinoside*	Flavonoids	Flavonols	-	-	-	66658.6	105178	87780.3	90987.2	95832.8	70655.8	95116.1	81350.9	74977.7	87875.7	56428.1	72752.2	91471.8	65035.9	101188	61786.7	72559.3	70859.1	69259.6	111990	85042.8
MWSmce526	161.091	143.081	160.085	C6H12N2O3	[M+H]+	Daminozide	Alkaloids	Alkaloids	C10996	-	1596-84-5	45622.7	38538.3	44042.9	28530.7	10497.8	25629.6	31534.1	24026.8	41039.6	34086.3	35036.2	37036.6	38103.1	31534.1	34593.2	37095.3	31585.8	52185.4	33624.6	43812.4	39034.3
Lmsn006036	755.146	603.138	756.154	C35H32O19	[M-H]-	3-Hydroxyphloretin-4'-O-(4'',6''-di-O-galloyl)glucoside	Flavonoids	Chalcones	-	-	-	15075.6	13453.4	12070.5	31496.9	15160.8	20054.6	12884.7	30454.2	11739.5	9	9	9	9	9	9	17179.3	29421.1	13051.8	19812.4	13049.2	15084.9
MWS2984	153.052	136.026	152.045	C4H4N6O	[M+H]+	8-Azaguanine	Nucleotides and derivatives	Nucleotides and derivatives	-	-	134-58-7	105259	70691.6	57601.6	121689	107054	128114	133812	134930	147668	187315	176247	141715	154979	147781	138021	125280	154586	93314.7	256950	295221	763014
Lmpp003705	1019.22	731.161	1018.22	C52H42O22	[M+H]+	Procyanidin C1 3'-O-gallate	Tannins	Proanthocyanidins	-	-	-	9	165163	180357	118830	171010	99214.2	9	236680	137013	115325	169956	120343	93813.3	99420.6	120420	109066	156977	127718	176535	9	177891
Lmsp004798	613.119	147.044	612.111	C29H24O15	[M+H]+	3-O-Cinnamoyl-4,6-(S)-HHDP-β-D-glucose	Phenolic acids	Phenolic acids	-	-	-	730956	672293	539044	290914	541193	488661	451855	237650	488719	316550	433104	450748	191725	284633	232619	239825	179106	186336	527090	533677	442735
mws0836	577.135	425.1	578.142	C30H26O12	[M-H]-	Procyanidin B1	Tannins	Proanthocyanidins	-	-	20315-25-7	701451	735163	513765	968206	622601	811645	667159	723411	697273	567040	516358	685923	661556	595612	586195	592082	637667	530836	860628	881192	714786
pme2598	167.035	123.04	168.042	C8H8O4	[M-H]-	3,4-Dihydroxybenzeneacetic acid	Phenolic acids	Phenolic acids	C01161	ko00350,ko01100	102-32-9	101512	86762.8	72549.9	77161.3	108921	43859.6	95459.6	101034	106455	88853.6	88251.1	129489	126279	97238.5	134233	1.14723e+06	1.74705e+06	1.03405e+06	728605	532407	735710
Lmdn001925	537.198	375.152	538.205	C26H34O12	[M-H]-	Olivil-4'-O-glucoside	Lignans and Coumarins	Lignans	-	-	76880-93-8	48088.1	64862.9	69387.5	24911.2	73865.1	73384.9	73759.5	72529.5	54386.3	57781.2	63312.2	53668.4	57363	69952.5	43209.9	63388.6	64161.4	65216.8	70749.4	87502.9	112333
Hmfn000531	175.025	87.0088	176.032	C6H8O6	[M-H]-	L-Ascorbic acid (Vitamin C)	Others	Vitamin	C00072	ko00053,ko00480,ko01100,ko01110,ko01240	50-81-7	149993	159202	180329	43162.1	51063.7	89902.1	165441	47842.7	68152.2	166220	18881.4	49916.5	45570.3	135680	88327.9	9	9	9	72096.8	141675	211858
pmb3045	505.099	329.1	506.106	C23H22O13	[M-H]-	Tricin-7-O-Glucuronide	Flavonoids	Flavones	-	-	-	33965.2	41125.7	39191.6	85668	42512	64420	25876.2	38488.5	17748.6	50444.4	43778.2	56452	32975.3	27900	38549.9	30556	33980.6	30751.1	36532	49264.9	57116
Lmsp004670	595.166	287.057	594.159	C27H30O15	[M+H]+	Kaempferol-3-O-glucoside-7-O-rhamnoside*	Flavonoids	Flavonols	-	-	-	1.90971e+06	1.83695e+06	1.72055e+06	2.22182e+06	1.72584e+06	2.0946e+06	1.82095e+06	2.12588e+06	1.28714e+06	1.63046e+06	1.53899e+06	2.4516e+06	1.67293e+06	1.80455e+06	1.46712e+06	1.81291e+06	1.60454e+06	1.34683e+06	1.53948e+06	1.56413e+06	1.69895e+06
Lmqp000427	146.081	82.0656	145.074	C6H11NO3	[M+H]+	N-Methyl-Trans-4-Hydroxy-L-Proline	Amino acids and derivatives	Amino acids and derivatives	-	-	4252-82-8	240406	254293	307321	219923	216654	221429	200386	243466	236608	178668	195811	197194	151830	179639	209881	194606	178471	191694	220270	212075	189535
Lmmn003663	329.088	167.036	330.095	C14H18O9	[M-H]-	5-Glucosyloxy-2-Hydroxybenzoic acid methyl ester*	Phenolic acids	Phenolic acids	-	-	-	581329	724543	621647	1.17797e+06	904060	1.03272e+06	1.02025e+06	958982	966883	915922	1.03546e+06	995300	1.04611e+06	961476	892850	1.23902e+06	1.24967e+06	1.01409e+06	1.11867e+06	1.30675e+06	1.33341e+06
Lmcn009539	293.249	293.249	294.256	C19H34O2	[M-H]-	E,E,Z-1,3,12-Nonadecatriene-5,14-diol	Lipids	Free fatty acids	-	-	-	30188.8	28936	29134.3	23892.6	32718.7	30942.4	38102.8	33617.5	27824.3	37630.2	54622.8	51919.7	51209.7	54603.5	52764	84779.9	66373.7	85352.3	122769	52508.1	71143.6
Lmcn005644	551.083	169.015	552.09	C27H20O13	[M-H]-	Epitheaflagallin-3-O-Gallate	Flavonoids	Flavanols	-	-	102067-92-5	78189.4	25087.8	64728.8	26129.2	68056.4	14070.6	32078.2	51750.9	71941.9	107768	71579.8	33175.8	88251.7	109162	55746.7	57785.5	81787.2	61597	52916.2	68089.4	55123.5
pmn001695	371.098	249.063	372.106	C16H20O10	[M-H]-	Trihydroxycinnamoylquinic acid	Phenolic acids	Phenolic acids	-	-	-	51458.8	49427.8	42707.7	50791.1	62794.3	49473.1	54312.1	67706.8	51268.1	54159.8	35210.8	52634.9	52954.5	58777.1	41421	73713.2	76093.5	47098.5	111235	90288.5	96915.8
HJAP064	565.118	317.076	564.088	C25H24O15	[M+H]+	Isorhamnetin-3-O-(6''-malonyl)glucoside*	Flavonoids	Flavonols	-	-	-	99835	80420.9	120421	79142.1	123277	79066.8	91021.2	99581.9	78609	97586.6	108844	98547.6	107183	85147.6	105247	59172.8	88526.7	94756.7	63728.6	76361.4	85437
MA10039641	341.109	89.0246	342.116	C12H22O11	[M-H]-	Lactobiose	Others	Saccharides	C00243	ko00052,ko01100,ko02010	63-42-3	3.4246e+06	3.62668e+06	3.566e+06	3.36605e+06	4.34301e+06	4.79578e+06	3.71151e+06	4.33044e+06	2.65544e+06	5.02432e+06	4.13725e+06	3.9626e+06	3.86133e+06	4.20085e+06	3.66512e+06	3.13539e+06	2.87223e+06	3.55165e+06	4.07221e+06	3.60625e+06	4.31828e+06
Hmgn001653	137.024	93.0354	138.032	C7H6O3	[M-H]-	Protocatechualdehyde	Phenolic acids	Phenolic acids	C16700	ko00950	139-85-5	153381	171611	159991	118989	133719	111775	175680	161343	196153	174269	148511	182435	197012	195413	241571	231828	221909	240423	593662	524308	471615
MWSHY0106	319.045	273.039	318.038	C15H10O8	[M+H]+	Myricetin	Flavonoids	Flavonols	C10107	ko00941,ko00944,ko01110	529-44-2	98198.6	70131.6	93087.8	30612.8	46546.2	38628.2	47004.2	45838.2	59535.3	29050.2	45908.7	35653.3	43692.7	35410.7	42874.2	15417.9	27524.7	20875.9	9	9	9
Lmdp004892	535.108	287.055	534.101	C24H22O14	[M+H]+	Kaempferol-3-O-(6''-malonyl)galactoside*	Flavonoids	Flavonols	-	-	-	1.30427e+07	1.11479e+07	1.06075e+07	1.14935e+07	1.34666e+07	1.47306e+07	1.08185e+07	1.76799e+07	1.46001e+07	1.03392e+07	1.06706e+07	1.95944e+07	1.24063e+07	10610536	9.51367e+06	1.04277e+07	1.47806e+07	9.16331e+06	8.86671e+06	7.15247e+06	6.5341e+06
Lmmn002179	313.093	107.05	314.1	C14H18O8	[M-H]-	Methyl salicylate-2-O-glucoside	Phenolic acids	Phenolic acids	-	-	10019-60-0	19197.4	17874.3	29744.7	21528.9	18573.3	17363.9	20508.5	21209.1	14538.7	18103.8	21811.6	16325	14301.7	11496	10144.3	19839.3	29684	21474.4	21644.8	21204	19389.1
Zmpn000199	209.03	85.0297	210.038	C6H10O8	[M-H]-	D-Galactaric acid*	Others	Saccharides	C00879	ko00053,ko01100	526-99-8	1.13386e+06	1.01379e+06	1.05012e+06	987827	971266	1.0345e+06	1.21265e+06	1.00706e+06	982887	1.09699e+06	1.17792e+06	1.13485e+06	1.00146e+06	1.04897e+06	1.0911e+06	1.25521e+06	1.2254e+06	1.29995e+06	1.15033e+06	1.04578e+06	1.05916e+06
Hmyp002656	222.075	130.064	221.068	C11H11NO4	[M+H]+	Methyl dioxindole-3-acetate	Alkaloids	Plumerane	-	-	57061-18-4	267132	325267	300073	384400	347987	285449	253630	431376	366207	232422	288129	281118	267678	331707	303470	195866	273207	256210	320096	310966	332497
Lmbp003668	419.097	287.054	418.09	C20H18O10	[M+H]+	Kaempferol-3-O-arabinoside	Flavonoids	Flavonols	-	-	-	5.99757e+06	5.47974e+06	5.7221e+06	1.044e+07	6.03891e+06	8.37515e+06	5.02735e+06	1.46136e+07	1.25007e+07	7.66012e+06	7.06266e+06	8.99914e+06	1.01413e+07	5.69953e+06	5.70592e+06	6.62791e+06	9.90161e+06	6.36623e+06	4.86022e+06	4.59565e+06	3.90007e+06
Smcn001947	623.201	161.029	624.205	C29H36O15	[M-H]-	Acteoside; Verbascoside	Phenolic acids	Phenolic acids	C10501	-	61276-17-3	51561.5	55087.2	40195	85040.9	84247.5	59377.7	91201.7	73225	78590.4	74395.7	102401	55205.4	78353.1	58742.4	69853.3	72206.2	66397.4	82643	62078.4	67393.2	71404.1
Lmgn001670	137.027	108.023	138.032	C7H6O3	[M-H]-	Salicylic acid	Phenolic acids	Phenolic acids	C00805	ko00360,ko01100,ko01110,ko04075	69-72-7	101944	71467.8	108510	65724.3	96241.7	73330.5	82050.9	83804.8	102397	102397	104942	81293.8	80845.9	86752.3	80242.1	57613.3	83923.6	74076.2	170897	202928	168459
Hmhp010886	193.085	133.06	192.079	C11H12O3	[M+H]+	Sarisan	Others	Others	C10493	-	18607-93-7	30336	30672.9	43676.1	25098.8	27374.3	25119.5	35785.7	35350.6	27225.5	25947.5	24221.7	28419.9	47461.4	27777	16702.1	28215.3	28416.1	32854.1	9	9	9
Zmyn000247	147.03	57.0346	148.037	C5H8O5	[M-H]-	2-Hydroxyglutaric Acid*	Organic acids	Organic acids	C03196	ko00310,ko01100	13095-48-2	994440	537217	1.05741e+06	673547	766647	569924	925579	840237	699857	773721	645622	577824	892659	560825	608048	576738	606809	579380	516129	490287	374092
mws0972	131.071	85	132.079	C6H12O3	[M-H]-	6-Hydroxyhexanoic acid	Organic acids	Organic acids	C06103	-	1191-25-9	180981	162768	191472	52995.3	265831	124318	263718	161313	188991	149419	179244	134125	166501	238858	167905	282800	272382	329781	255226	212953	246893
mws0044	303.051	125.024	304.058	C15H12O7	[M-H]-	Taxifolin(Dihydroquercetin)	Flavonoids	Flavanonols	C01617	ko00941,ko01100,ko01110	480-18-2	421857	593074	407170	145904	169151	174382	266962	214039	243268	157949	142074	177692	180084	133078	146122	81750.2	94773.5	88780.7	107011	75081.7	83232.5
HJAP154	469.131	317.085	468.069	C23H16O11	[M+H]+	Galloylisorhamnetin*	Flavonoids	Flavonols	-	-	-	404617	388356	359661	463920	794675	500975	455989	448557	448259	518406	420822	356108	449753	385626	480933	392422	412873	473728	364827	493349	434841
Zmhp005139	565.12	317.072	564.111	C25H24O15	[M+H]+	Tamarixetin-3-O-(6''-malonyl)glucoside*	Flavonoids	Flavonols	-	-	-	92216.1	113244	102451	96289.1	135235	104332	114529	127111	81629.2	78888.2	98333.7	68765.8	96479.7	102754	107049	58972.3	85398.5	111959	85971.4	91777.2	70508.2
Lmsn004797	451.125	167.035	452.132	C21H24O11	[M-H]-	3-Hydroxyphloretin-4'-O-glucoside	Flavonoids	Chalcones	-	-	-	118581	125128	106680	264611	137641	144403	117116	222152	159026	155328	135606	167916	148393	127754	122663	165149	166422	146898	164781	130840	167234
MWSmce221	193.046	91.0528	192.042	C10H8O4	[M+H]+	5,7-Dihydroxy-4-methylcoumarin	Lignans and Coumarins	Coumarins	-	-	2107-76-8	127687	151498	131913	146691	157005	198814	156127	156919	134521	177160	204125	151305	202079	251743	228698	192823	99626.1	156545	185180	238908	257807
pmp001285	149.023	65.0406	148.016	C8H4O3	[M+H]+	Phthalic anhydride	Phenolic acids	Phenolic acids	-	-	85-44-9	1.50855e+06	1.41399e+06	775056	1.11634e+06	788220	808798	1.36927e+06	1.31116e+06	954284	1.31855e+06	1.01422e+06	863214	1.24215e+06	1.3127e+06	1.10553e+06	673790	1.63819e+06	1.15377e+06	610933	1.12092e+06	1.08868e+06
HJAP148	581.148	287.059	580.142	C26H28O15	[M+H]+	Kaempferol-3-O-sambubioside	Flavonoids	Flavonols	-	-	27661-51-4	388541	365191	440354	357959	410395	438770	264397	404363	487060	413106	338990	669617	382873	303913	229144	258350	420395	258757	224509	298370	262218
Lmsp004166	611.161	303.052	610.153	C27H30O16	[M+H]+	Quercetin-3-O-glucoside-7-O-rhamnoside*	Flavonoids	Flavonols	-	-	-	1.3389e+06	1.94217e+06	2.08665e+06	1.29809e+06	1.98408e+06	1.4643e+06	1.73285e+06	1.63116e+06	1.35954e+06	1.62473e+06	1.28471e+06	1.31753e+06	1.45688e+06	1.64462e+06	1.52669e+06	970795	1.01589e+06	937475	1.32181e+06	1.33294e+06	1.3047e+06
Lmlp002990	595.166	313.07	594.159	C27H30O15	[M+H]+	Isosaponarin(Isovitexin-4'-O-glucoside)	Flavonoids	Flavones	-	-	19416-87-6	1.09475e+07	1.41847e+07	1.26789e+07	1.58136e+07	1.65152e+07	1.88481e+07	1.53156e+07	1.9549e+07	1.18068e+07	1.10539e+07	1.46165e+07	1.84019e+07	1.15527e+07	1.37462e+07	1.49673e+07	1.48514e+07	1.78429e+07	1.43622e+07	2.18594e+07	2.03288e+07	1.71084e+07
Lmgn002253	695.202	353.088	696.19	C31H36O18	[M-H]-	Syringoylcaffeoylquinic acid-D-glucose	Phenolic acids	Phenolic acids	-	-	-	968624	933781	631000	823463	532057	834319	882367	670630	437490	730009	951601	622965	414898	623119	624513	763652	724791	839000	662305	525349	546592
pmp001270	494.324	184.073	493.317	C24H48NO7P	[M+H]+	LysoPC 16:1	Lipids	LPC	-	-	76790-27-7	407498	251357	364645	296409	477660	273217	714360	858922	791128	1.30689e+06	1.48369e+06	652751	1.02654e+06	858085	827971	521606	745701	785293	902185	871970	923685
pmp000682	538.22	359.14	520.168	C26H32O11	[M+NH4]+	Matairesinol-4'-O-glucoside (Matairesinoside)	Lignans and Coumarins	Lignans	-	-	23202-85-9	71070.4	91114.4	96473.6	168153	95119.6	106587	93857.6	130639	99048	103162	97196.7	131427	98374.2	82542.4	81884	87355.9	53696.7	53524.6	152145	128019	227934
pmf0348	187.134	97	188.141	C10H20O3	[M-H]-	2,6-Dimethyl-7-octene-2,3,6-triol	Others	Saccharides	-	-	73815-21-1	92333.6	66293	124066	92611.4	51909.6	79483	54461.7	28471.2	52748.3	120972	93018.6	80100.6	107773	51058.2	65356.7	58725.2	75664.9	90714.3	63537.7	86536.6	96556.2
Zmjp003463	565.156	433.114	564.147	C26H28O14	[M+H]+	Vitexin-2''-O-xyloside	Flavonoids	Flavones	-	-	-	1.65657e+06	2.20202e+06	2.26071e+06	3.38227e+06	2.13317e+06	3.3087e+06	2.49154e+06	2.12836e+06	1.95519e+06	2.25686e+06	2.83486e+06	2.19703e+06	2.99403e+06	2.34665e+06	2.78458e+06	2.51822e+06	1.82033e+06	2.77227e+06	2.82377e+06	3.5476e+06	2.82312e+06
Hmcp002316	449.106	317.06	448.1	C21H20O11	[M+H]+	Isorhamnetin-3-O-arabinoside	Flavonoids	Flavonols	-	-	-	29697.6	39405.8	51681.8	47371.2	49931.4	48875.2	38845.2	56699.6	45199.9	39111.8	21859.4	39968.2	50843.3	29855.8	50706.6	45648	48543.5	36950.2	38538.8	35318.4	44174.2
MWSHY0080	595.166	287.058	594.159	C27H30O15	[M+H]+	Luteolin-7-O-neohesperidoside (Lonicerin)*	Flavonoids	Flavones	C12630	ko00944	25694-72-8	1.4025e+06	1.38668e+06	1.67311e+06	1.82851e+06	1.7528e+06	2.04409e+06	1.42268e+06	1.69607e+06	1.58348e+06	1.5134e+06	1.67766e+06	1.75585e+06	1.65772e+06	1.63847e+06	1.38204e+06	1.51656e+06	1.49849e+06	1.01549e+06	1.4021e+06	1.46724e+06	1.11194e+06
HJAP026	625.176	463.13	624.17	C28H32O16	[M+H]+	Chrysoeriol-6-C-glucoside-4'-O-glucoside*	Flavonoids	Flavones	-	-	-	246730	393207	283360	317836	535466	437979	535553	364164	357813	424756	452403	417648	544433	255100	753175	316542	449465	590020	673960	373496	640165
Lmbn004847	179.071	146.038	180.079	C10H12O3	[M-H]-	4-Methoxyphenylpropionic acid*	Phenolic acids	Phenolic acids	-	-	-	8692.4	7059.14	10453.7	12584.7	15952.8	28122.9	22928.8	25439	29762	73764	84932.5	46595.1	151017	94854.2	109280	602543	361319	420074	227953	316453	257845
Zmdp002216	261.145	86.0968	260.137	C11H20N2O5	[M+H]+	L-γ-Glutamyl-L-leucine	Amino acids and derivatives	Amino acids and derivatives	-	-	2566-39-4	126479	147259	220012	128375	155078	98744.7	143288	153914	137449	100057	139382	113355	122978	109834	146797	147031	124953	114265	90326.1	43134.1	72967.1
Lmhp001670	231.16	72.082	230.163	C11H22N2O3	[M+H]+	L-Valyl-L-Leucine	Amino acids and derivatives	Amino acids and derivatives	-	-	3989-97-7	206914	143847	272611	118432	276854	139220	219137	259897	219820	284969	239376	148772	229455	195483	168741	290188	270545	293722	706491	660032	857704
MWSslk120	208.097	120.082	207.089	C11H13NO3	[M+H]+	N-Acetyl-DL-phenylalanine	Amino acids and derivatives	Amino acids and derivatives	-	-	2901-75-9	50468.6	29632.3	37168.7	35868.7	63404.9	52856.8	104380	108203	82398.5	167848	200201	153433	319674	388924	334763	132029	92236.4	167450	114507	104357	120399
Lmjp002906	479.118	317.065	478.111	C22H22O12	[M+H]+	Rhamnetin-3-O-Glucoside*	Flavonoids	Flavonols	-	-	27875-34-9	836510	770726	642430	753857	871310	1.12625e+06	1.05031e+06	722113	820599	1.13176e+06	1.11989e+06	899730	1.69079e+06	829051	1.38195e+06	1.352e+06	1.46658e+06	1.4028e+06	669718	744439	632564
mws4174	222.097	138	221.09	C8H15NO6	[M+H]+	N-Acetyl-D-mannosamine	Others	Saccharides	C00645	ko00520,ko01100	7772-94-3	38950.7	60921.4	36710.4	47739.1	37742.4	50880.8	52669.5	54670.3	43472.6	67709.5	71594.6	81739.5	42815.6	79766.7	98678.1	49540.3	36886.8	50058.4	69662.4	77747.9	69594.9
MWSslk083	183.065	153.02	184.074	C9H12O4	[M-H]-	4-Hydroxy-3,5-dimethoxybenzyl alcohol	Phenolic acids	Phenolic acids	-	-	530-56-3	127260	60726.1	83985.7	45757.6	87262.6	64289.9	88747.9	70737.6	68282.8	85380.1	64956.1	49590.9	69570.4	65439.3	55025.3	61938.4	82058.7	71398.6	24723.4	39294.9	29689.9
pma6298	96.04	68.05	95.0371	C5H5NO	[M+H]+	3-Hydroxypyridine	Alkaloids	Pyridine alkaloids	-	-	109-00-2	13686.5	16949.3	7748.91	9	9	9	15027.9	9	20403.8	13567.8	24426.6	14664.1	11099.4	18972	16388.6	19862.4	26272.4	18302.4	33866	28903.5	40969.5
pmb0623	625.176	607.1	624.169	C28H32O16	[M+H]+	Chrysoeriol-6-C-glucoside-7-O-glucoside	Flavonoids	Flavones	-	-	-	32759.2	79938.5	49780.5	83220.5	107973	44584.5	116988	99901.6	124757	253352	161272	28982.8	274256	243949	242782	174329	203313	222949	73633.1	90997.1	84232.6
mad1424	427.051	295.049	426.043	C17H14O13	[M+H]+	Ditartaroyl-hydroxycoumarin	Lignans and Coumarins	Coumarins	-	-	-	709774	622381	714487	701987	696284	673211	687832	621723	745164	580276	640145	578178	555500	680676	641410	634151	663602	626860	660015	682524	595202
Lmmn004032	163.113	148.058	164.12	C11H16O	[M-H]-	Cis-Jasmone	Others	Ketone compounds	C08490	-	488-10-8	20589.1	19079.1	24479.3	17875.3	19262.9	15332.8	25084.4	14699.8	20007.5	26960.2	22459.5	16268.6	13732.7	13418.4	8426.54	15773.8	26549.1	17466.2	11466.7	18234.7	17987.2
MWSHY0010	743.239	435.137	742.232	C33H42O19	[M+H]+	Troxerutin	Flavonoids	Flavones	-	-	7085-55-4	66326.1	74624.6	66326.1	25651.7	76223.8	48317.2	61799.2	30104.9	37073.5	43918.5	54629.4	35870.3	25051.6	63409.4	35091	38690.4	29438.8	62192.1	77839.3	51699.2	57751.5
Lmhp008801	476.277	335.258	475.27	C23H42NO7P	[M+H]+	LysoPE 18:3	Lipids	LPE	-	-	-	384082	271560	368787	569122	520470	531716	603864	909419	781220	1.39667e+06	1.40109e+06	907248	1.41357e+06	1.61415e+06	1.59926e+06	1.39908e+06	1.30375e+06	1.55749e+06	2.94906e+06	2.862e+06	3.16113e+06
mws0102	160.04	115.995	161.048	C9H7NO2	[M-H]-	Indole-5-carboxylic acid*	Alkaloids	Plumerane	-	-	1670-81-1	12872.8	6037.41	14481.5	3140.85	13480.4	5758.52	5087.81	8187.15	7665.86	7542.33	17253.2	12152.1	20415.5	21816.2	9091.19	22658.8	34331.2	22847.5	61548.4	57107.7	68115.8
mws1417	160.04	116	161.048	C9H7NO2	[M-H]-	Indole-3-carboxylic acid*	Alkaloids	Plumerane	C19837	-	771-50-6	12872.8	6037.41	14481.5	3140.85	13480.4	5758.52	5087.81	8187.15	7665.86	7542.33	17253.2	12152.1	20415.5	21816.2	9091.19	22658.8	34331.2	22847.5	61548.4	57107.7	68115.8
Hmsp000364	144.098	98.09	143.095	C7H13NO2	[M+H]+	L-Cyclopentylglycine	Amino acids and derivatives	Amino acids and derivatives	-	-	2521-84-8	3.76322e+06	4.69153e+06	3.89657e+06	2.34446e+06	4.68027e+06	3.98895e+06	3.30257e+06	3.8367e+06	3.96819e+06	3.23925e+06	3.673e+06	3.24698e+06	3.86385e+06	3.25202e+06	3.50498e+06	2.90072e+06	3.41053e+06	4.22817e+06	2.43785e+06	3.01382e+06	2.93303e+06
pme1194	228.098	112	227.091	C9H13N3O4	[M+H]+	2'-Deoxycytidine	Nucleotides and derivatives	Nucleotides and derivatives	C00881	ko00240,ko01100,ko02010	951-77-9	108725	123427	115937	57375.9	105505	89860.5	114975	137892	96780.1	128975	130405	93111.6	90431.3	106707	106759	48941.6	137515	107067	97668.4	106624	78307
pme1014	445.3	341.3	444.303	C31H40O2	[M+H]+	Menatetrenone (Vitamin K2)	Others	Vitamin	-	-	11032-49-8	281197	300622	333898	485087	435217	264900	314270	220143	269811	294093	266578	316300	336798	264922	253134	269523	236586	246145	229195	307256	324326
pme3184	332.075	136	331.068	C10H14N5O6P	[M+H]+	2'-Deoxyadenosine-5'-monophosphate	Nucleotides and derivatives	Nucleotides and derivatives	C00360	ko00230,ko01100	653-63-4	157807	203419	132562	178437	190923	139945	189195	168779	181237	177998	177738	187626	170343	157050	189311	195212	171054	165231	167064	158381	147837
pmn001646	865.198	577.138	866.206	C45H38O18	[M-H]-	Procyanidin C1	Tannins	Proanthocyanidins	C17624	-	37064-30-5	598678	534151	664578	740561	547623	529732	613232	669314	554435	551992	573890	567281	534178	517231	427000	549953	473214	482002	745203	764033	809259
pmb0864	426.262	285.242	425.254	C19H40NO7P	[M+H]+	LysoPE 14:0	Lipids	LPE	-	-	-	2003.71	1002.86	1928.67	4453.37	3208.86	2634.87	7041.05	10837.4	8949.42	13916.1	11795.9	9267.38	12549.7	13775.5	10533.6	10801.2	10425	12492.9	13657	13128.1	17664.8
pmb1650	279.2	149.4	278.225	C18H30O2	[M+H]+	Octadeca-11E,13E,15Z-trienoic acid	Lipids	Free fatty acids	-	-	25575-00-2	8.47746e+06	8.38875e+06	5.42029e+06	7.89385e+06	7.33404e+06	7.91895e+06	7.51601e+06	9.33361e+06	8.50832e+06	9.49948e+06	6.98472e+06	9.21952e+06	9.21433e+06	9.3718e+06	7.94442e+06	4.83932e+06	1.14657e+07	6.3007e+06	8.34507e+06	8.10279e+06	8.33468e+06
pme2651	742.1	620.1	743.076	C21H28N7O17P3	[M-H]-	NADP (Nicotinamide adenine dinucleotide phosphate)	Nucleotides and derivatives	Nucleotides and derivatives	C00006	ko00195,ko00480,ko00760,ko01100,ko01240	53-59-8	914021	883173	876459	413014	358520	216212	320143	337182	243060	331560	309852	246172	199232	268221	195594	317817	314068	425171	90347.7	107536	88495.6
Lmyn000160	237.062	87.0085	238.069	C8H14O8	[M-H]-	Mucic acid Dimethyl Ester	Phenolic acids	Phenolic acids	-	-	-	1.56872e+06	1.46486e+06	1.57097e+06	1.56058e+06	1.06448e+06	1.07959e+06	1.12654e+06	1.82122e+06	1.52688e+06	1.18067e+06	1.76757e+06	1.56881e+06	1.60213e+06	924558	1.09675e+06	1.77147e+06	1.13632e+06	1.17492e+06	925012	1.56969e+06	916506
pma0760	565	317	564.111	C25H24O15	[M+H]+	3'-O-Methyltricetin-7-O-(6''-malonyl)glucoside*	Flavonoids	Flavones	-	-	-	74543.7	118106	96454.2	93400.5	102965	80450.6	127714	115446	77860.5	88492	85662.6	53762.1	108542	112462	112159	70338.6	90066	83684.9	74093.4	82848.1	64948.9
pmb0889	279.232	95.1	278.225	C18H30O2	[M+H]+	Punicic acid (9Z,11E,13Z-octadecatrienoic acid)	Lipids	Free fatty acids	C08364	-	544-72-9	67402.2	309597	51066.6	76695.7	86240.7	75349.7	106267	89990.6	96537.9	166136	130594	115149	205070	152669	153105	153105	1.18369e+06	197843	126419	190333	114905
Lmjp003295	479.118	317.073	478.111	C22H22O12	[M+H]+	6-Methoxykaempferol-3-O-glucoside*	Flavonoids	Flavonols	-	-	63422-27-5	1.51403e+06	1.33836e+06	1.07737e+06	1.04626e+06	1.23311e+06	1.41743e+06	918244	1.21916e+06	1.08508e+06	1.50339e+06	1.55738e+06	1.45859e+06	1.59187e+06	1.03247e+06	1.3744e+06	1.25501e+06	1.69006e+06	1.75611e+06	939443	955081	937059
Lmsn004659	659.125	169.014	660.133	C30H28O17	[M-H]-	1,6-Di-O-galloyl-2-O-Feruloyl-β-D-glucose	Phenolic acids	Phenolic acids	-	-	-	81857.4	49896.7	31230	136299	67387.2	56175.1	42658.7	68846.6	72142	64145.6	44127.8	51508.9	48620.5	96045.8	29247.2	93853.2	125869	104273	68050.1	112340	80212.5
pme0066	116.1	74	117.054	C3H7N3O2	[M-H]-	Guanidinoacetate	Alkaloids	Alkaloids	C00581	ko00260,ko00330,ko01100	352-97-6	23247	20786.1	19647.7	13448.6	20795.9	19700.2	21587.7	26925.5	22555	26275.8	17869.3	9909.13	17179.1	31070.6	28193.6	29411.7	29236.5	38721	36069.4	27042.4	29397.1
mws0582	322.107	130	321.099	C11H19N3O6S	[M+H]+	S-(Methyl)glutathione	Amino acids and derivatives	Amino acids and derivatives	C11347	-	2922-56-7	131223	124814	103742	78707.6	99974.2	78961.5	97745.4	72235.6	85771.5	85160.6	75182.8	48818.6	78763.9	72015.7	70303.3	87605.1	79041.7	89825.6	20145.8	47212.5	57548.2
pmb2857	308.1	146.1	309.106	C11H19NO9	[M-H]-	L-Glutamic acid-O-glycoside	Amino acids and derivatives	Amino acids and derivatives	-	-	-	13797	18152.5	21982.7	24727.2	37378.7	20688.2	26593.1	20689.4	30547.2	24679.1	31933.4	29612.3	22417.7	27393.2	26499.1	22213.3	15558.7	21114.2	338602	297505	284556
pmb2507	213.1	97	214.024	C5H11O7P	[M-H]-	2-Deoxyribose-1-phosphate	Nucleotides and derivatives	Nucleotides and derivatives	C00672	ko00030,ko00240,ko01100	17210-42-3	35777.7	113899	74714.8	113115	88932.3	65206.5	76680.6	78511.5	80206.3	67784	111109	42588	12444.9	96482.3	66988.1	135000	26347.2	161963	271372	198827	176646
Zmyn000110	258.039	78.9583	259.046	C6H14NO8P	[M-H]-	D-Glucosamine 1-phosphate	Others	Saccharides	C06156	ko00520,ko01100	2152-75-2	93378.8	47600	62772.3	18094.4	33210.1	31567.7	46361.4	35369.7	36827.3	37796.5	47348.8	21045.1	24662.4	37813.7	30251.2	25319.6	28594.7	30252.3	21373.2	14470.1	12564.5
Hmgp003086	639.192	331.081	638.184	C29H34O16	[M+H]+	Tricin-7-O-rutinoside*	Flavonoids	Flavones	-	-	-	47670.7	18617.4	28217.8	47325.7	27307.9	9	29145.1	54604.9	9	56205.5	79376.6	24651.2	9	9	9	9	9	9	29620.7	56597.4	9
Lmgp004959	639.192	331.082	638.185	C29H34O16	[M+H]+	Tricin-7-O-neohesperidoside*	Flavonoids	Flavones	-	-	53766-40-8	47670.7	18617.4	28217.8	47325.7	27307.9	9	29145.1	54604.9	9	56205.5	79376.6	24651.2	9	9	9	9	9	9	29620.7	56597.4	9
Lmnn002886	477.14	179.03	478.147	C23H26O11	[M-H]-	1'-O-(3,4-Dihydroxyphenethyl)-O-caffeoyl-glucoside	Phenolic acids	Phenolic acids	-	-	-	124382	65934.4	119267	132397	112064	49738.5	138694	120258	53566.4	88476.8	111981	98743.6	144223	121960	65214.4	56716.7	131446	121967	148067	127400	117956
pme2117	426	159	427.029	C10H15N5O10P2	[M-H]-	Adenosine 5'-diphosphate	Nucleotides and derivatives	Nucleotides and derivatives	C00008	ko00190,ko00195,ko00230,ko00908,ko01100,ko01110,ko01240	58-64-0	486517	464674	378442	214944	222227	139680	237651	135798	172485	204343	208015	209271	139222	198358	230920	254847	201150	238620	380863	395162	330906
MWSmce220	177.045	59.016	178.048	C6H10O6	[M-H]-	D-Glucono-1,5-lactone*	Others	Saccharides	C00198	ko00030,ko01100,ko01110,ko01200	90-80-2	915715	1.22609e+06	1.03875e+06	2.01528e+06	925552	1.09866e+06	931640	444903	1.06548e+06	855500	818203	743238	884801	660450	719639	944175	548824	550665	1.31806e+06	1.27982e+06	836698
Lmxp001668	151.075	91.0542	150.068	C9H10O2	[M+H]+	2-Methoxy-4-ethenylphenol	Phenolic acids	Phenolic acids	C17883	-	7786-61-0	116604	90037.2	83276.4	212641	131777	212971	113126	147120	138535	148372	135690	125262	93650	86011.4	94696.1	97191.4	101986	61021	174805	99581	151027
Cmjn004337	401.144	269.104	402.153	C18H26O10	[M-H]-	Benzyl-(2''-O-xylosyl)glucoside	Phenolic acids	Phenolic acids	-	-	-	13768.8	26060.8	21700	80956.4	19868.2	43376.2	31631.9	29260.1	44006.9	32596	34347.2	35781.5	31984.3	38366.8	30494.1	32341.5	29852.3	21241.8	36757.9	61910.4	63843.4
Lmbp002592	611.161	287.054	610.153	C27H30O16	[M+H]+	Kaempferol-3,7-O-diglucoside	Flavonoids	Flavonols	-	-	25615-14-9	125210	154640	157412	134651	144154	157326	166692	207693	111638	171070	144678	153465	126073	179681	178365	120446	157958	122144	220358	211794	181389
MWS0687	153.066	108.043	152.059	C7H8N2O2	[M+H]+	1-Methyl-6-Oxo-1,6-Dihydropyridine-3-Carboxamide	Alkaloids	Pyridine alkaloids	-	-	701-44-0	11058.5	7111.66	9265.26	6666.68	9947.71	4139.36	9	9	9	16522.4	11893.4	8324.36	9939.76	11722.9	8553.42	7711.06	7580.39	9933.64	9	9	9
Zmpn000095	261.038	78.9588	262.045	C6H15O9P	[M-H]-	Sorbitol-6-phosphate	Others	Saccharides	C01096	ko00051,ko01100	20479-58-7	60523.9	35686.1	39866.5	26471.6	32878.1	22343.6	36295	30313	40680.9	34683.3	30710.6	17550.5	33502.8	34483.6	40282.2	33502.8	31494.9	35496.4	23133.8	27122.1	24459.5
mws0444	152.035	108	153.043	C7H7NO3	[M-H]-	3-Aminosalicylic acid	Phenolic acids	Phenolic acids	-	-	570-23-0	25254.3	11914.6	18799.5	13415.7	16152.3	13393.9	9	9	9	23427.4	28260.1	20315.1	22087.4	24830	18194.9	9	9	9	23831.9	31235.8	37762.4
MWSmce449	141.092	59.0156	142.099	C8H14O2	[M-H]-	Cyclohexaneacetic acid	Organic acids	Organic acids	-	-	5292-21-7	312127	331865	323645	920804	416441	346416	311058	398485	290249	696589	294969	332667	751953	321308	724115	379802	271388	310784	293036	297072	385538
Lmmn003875	387.145	289.068	388.152	C21H24O7	[M-H]-	Medioresinol	Lignans and Coumarins	Lignans	-	-	40957-99-1	9	9	9	9	9	9	21362.6	21647.9	16825.4	56695.9	31530.7	12712.5	51828.6	39101.6	39983.1	23522.4	29618.5	45989.1	28518.2	27531.8	25785.2
Lmyp004407	595.145	287.055	594.137	C30H26O13	[M+H]+	Kaempferol-3-O-(2''-p-Coumaroyl)galactoside*	Flavonoids	Flavonols	-	-	-	1.90222e+06	1.57519e+06	1.72298e+06	1.22764e+06	1.24608e+06	1.36285e+06	1.16454e+06	1.41723e+06	1.84556e+06	1.37322e+06	2.22605e+06	1.84687e+06	1.55525e+06	1.42585e+06	1.14132e+06	1.01643e+06	1.53966e+06	1.21299e+06	1.44482e+06	1.36026e+06	991109
pme0137	187.072	125	188.08	C7H12N2O4	[M-H]-	N-Acetyl-L-Glutamine	Amino acids and derivatives	Amino acids and derivatives	-	-	2490-97-3	187114	235886	163395	308820	325709	220618	258977	250278	231034	232370	281098	295162	243511	262509	248409	289935	270873	297289	346183	322428	394292
ML10180524	244.095	112.054	243.085	C9H13N3O5	[M+H]+	Cytarabine	Nucleotides and derivatives	Nucleotides and derivatives	C02961	-	147-94-4	557703	632889	526749	255351	335879	312393	460093	414440	529514	652233	645207	296321	418950	480120	425336	2.0354e+06	2.45413e+06	2.25881e+06	1.92465e+06	1.52739e+06	1.78537e+06
Lmsp004521	613.119	147.044	612.111	C29H24O15	[M+H]+	1-O-Cinnamoyl-4,6-(S)-HHDP-β-D-glucose	Phenolic acids	Phenolic acids	-	-	-	753718	871053	585373	483474	552830	564391	638152	315166	520579	310100	440612	349984	303077	288629	297541	314740	216131	235957	574863	516822	483428
pmn001667	577.135	407.076	578.142	C30H26O12	[M-H]-	Procyanidin B4	Tannins	Proanthocyanidins	C10238	-	29106-51-2	519505	580580	505182	459543	438038	354906	414430	404462	351630	359861	345042	373913	296670	385577	402991	358137	349769	384729	529659	552190	597938
Hmmp002447	725.201	433.11	724.193	C33H40O18	[M+H]+	Apigenin-7-O-rutinoside-4'-O-rhamnoside	Flavonoids	Flavones	-	-	-	21851.6	14356.4	20972.2	34958.6	24036.1	18859	25168.6	24531.2	16412.8	9940.42	24025.1	22218.6	19964.9	15532.5	10979.4	13245.5	12211.2	21298.5	29699.8	42389.8	33322.4
MWS2066	143.051	115.055	144.058	C10H8O	[M-H]-	1-Naphthol*	Phenolic acids	Phenolic acids	C11714	-	90-15-3	16314.8	17731.4	18351.2	7733.67	10248.5	6946.56	13262.6	11548.3	12246.3	9455.93	10694.2	8843.29	8545.72	9799.51	8404.36	8451.24	9410.1	8740.3	5862.91	4944.2	4201.72
pma6640	479.3	317.1	478.111	C22H22O12	[M+H]+	3'-O-Methyltricetin-7-O-glucoside*	Flavonoids	Flavones	-	-	-	617365	504046	500779	518892	610319	658948	613701	512173	502581	669564	704071	536962	812352	528209	810244	692003	864604	875126	460743	451577	396759
pmb0490	235.144	147.044	234.137	C13H18N2O2	[M+H]+	p-Coumaroylputrescine	Alkaloids	Phenolamine	C18326	ko00330,ko01100	34136-53-3	126058	311167	169180	121260	150220	139151	241103	115165	128718	162165	159454	146753	55784.4	107539	127357	77992.6	97137.9	121393	157670	122950	139196
MWS1983	343.125	89.0254	344.132	C12H24O11	[M-H]-	Maltitol	Others	Saccharides	-	-	585-88-6	134349	132220	128929	147009	129938	129202	140128	149680	135307	148902	150987	135104	96949.6	131279	150974	111459	108713	123489	117873	85975	144050
Zmgp002582	757.216	433.113	756.211	C33H40O20	[M+H]+	kaempferol-3-O-β-glucopyranosyl (1 → 2)-β-galactopyranoside 7-O-α-rhamnopyranoside*	Flavonoids	Flavonols	-	-	-	150353	109556	183620	224369	93417.6	153946	137286	139293	148976	176583	194046	225063	230040	174898	167475	174329	217378	148637	88940.2	122033	87947.5
pma0134	121.042	93.058	120.042	C4H8O4	[M+H]+	D-Threose	Others	Saccharides	C06463	-	95-43-2	98155.2	72053.1	86002.6	14377	9	17623.1	9	9	9	22520.1	24931.9	15663.3	9	9	9	21905.1	23220.2	23633.9	9	9	9
Zmyn000083	338.99	78.9582	339.996	C6H14O12P2	[M-H]-	D-Glucose 1,6-bisphosphate	Others	Saccharides	C01231	ko00500,ko01100	10139-18-1	45526.2	30077.5	43281.9	7385.24	10729.4	7131.1	12140.7	14779.7	15556	10557.5	12561.5	5234.18	8447.79	15386.1	13180	7068.62	15814.9	7852.69	4749.54	3735.16	5039.8
Lmgn002250	677.171	191.055	678.18	C31H34O17	[M-H]-	Dicaffeoylquinic acid-O-glucoside	Phenolic acids	Phenolic acids	-	-	-	172793	175722	178458	216828	158951	189241	257400	149324	150775	256266	270410	154877	226555	220387	222178	209857	166671	253410	208482	243505	187208
mws0853	209.082	179	210.089	C11H14O4	[M-H]-	Sinapyl alcohol	Phenolic acids	Phenolic acids	C02325	ko00940,ko01100,ko01110	537-33-7	9	9	9	13427.3	7095.15	3176.76	4754.33	9	7221.21	9	3155.15	6322.89	5535.27	5500.15	3153.15	37113.6	32552.1	23691.1	30008.9	38692.5	38861.8
pme2566	217.083	199	218.09	C8H14N2O5	[M-H]-	5-L-Glutamyl-L-amino acid	Amino acids and derivatives	Amino acids and derivatives	-	-	5875-41-2	54646.4	71141.9	57730.9	75278.8	70403.4	70306	84283.4	70514	62830.6	84478	62842.3	68135.3	75151	109923	65146.1	84973.9	98447.8	97478.8	97466.6	71391.4	84480.9
pmp001249	428.19	369.11	428.168	C20H30NO9+	[M]+	Caffeoylcholine-3-O-glucoside	Alkaloids	Phenolamine	-	-	-	19559.3	83810.2	64985.1	68291.3	67939.5	99846.4	62188.2	63904.7	66468.1	74105.6	66175.3	60468.9	38910.9	57086	50496.6	58121	55739.4	51458.8	10535.1	55673.3	61632.4
Lmlp012720	279.158	149.023	278.152	C16H22O4	[M+H]+	Dibutyl phthalate*	Phenolic acids	Phenolic acids	C14214	-	84-74-2	1.59727e+07	1.5845e+07	2.0416e+07	1.48838e+07	1.41236e+07	1.37471e+07	7.99018e+06	1.77757e+07	1.66833e+07	17553966	1.67459e+07	1.83861e+07	1.76602e+07	1.82082e+07	1.42663e+07	1.24974e+07	1.66904e+07	1.53923e+07	1.56397e+07	1.5161e+07	1.48113e+07
pmb0789	332.134	152.072	331.127	C14H21NO8	[M+H]+	Pyridoxine-5'-O-glucoside	Others	Vitamin	C03996	-	-	51073.3	88456.9	65584.2	170050	135114	154090	144136	107984	129408	124456	171173	165484	165984	169622	128379	180832	123707	145969	121647	117137	131916
MWSmce355	211.062	181.014	212.069	C10H12O5	[M-H]-	Methyl Syringate	Phenolic acids	Phenolic acids	-	-	884-35-5	23717	25258.6	19344	31398.7	39809.7	29624.2	47652.8	37274	34197.2	39379.6	27530.9	22118.4	46049.3	34538.6	33739.5	27132.1	26749.9	34067.8	14539.7	11823	18626.5
Lmsp002982	773.213	303.051	772.206	C33H40O21	[M+H]+	Quercetin-3-O-sophoroside-7-O-rhamnoside	Flavonoids	Flavonols	-	-	-	86077.2	132997	148944	99273.5	131523	103019	88854.5	98339.1	51724.6	66548.6	77577.6	43525.1	33116.5	67751.9	78707.5	25205.8	52709.2	60995.5	81653.7	41253.4	52097.8
Lmhp008513	677.374	261.221	676.367	C33H56O14	[M+H]+	2-α-Linolenoyl-glycerol-1,3-di-O-glucoside	Lipids	Glycerol ester	-	-	-	10443.9	22297.8	17126	51179	179355	68315.9	174153	155400	136206	386686	459881	423908	380902	394302	311288	126940	102397	121938	169978	154805	207805
pmb0865	518.324	184.073	517.317	C26H48NO7P	[M+H]+	LysoPC 18:3(2n isomer)	Lipids	LPC	-	-	-	3.08838e+06	1.25048e+06	2.23151e+06	3.79712e+06	5.87016e+06	4.9071e+06	8.80752e+06	8.39136e+06	7.66706e+06	1.06061e+07	1.18715e+07	5.8239e+06	9.87629e+06	1.0933e+07	1.3477e+07	7.59157e+06	8.6678e+06	1.04714e+07	1.60548e+07	1.19853e+07	1.67743e+07
Hmln003405	447.057	315.01	448.064	C20H16O12	[M-H]-	Ellagic acid-4-O-rhamnoside	Tannins	Tannin	-	-	-	23869.2	4794.38	29451.5	22994.9	26059.1	11152.7	18268.1	7173.28	21244.2	21510.3	14373.4	14372	18268.1	12855.2	18010.1	9483.2	14950.7	11850.8	4816.41	8025.52	19956.5
pmb2977	739.209	431.3	740.216	C33H40O19	[M-H]-	Chrysoeriol-8-C-arabinoside-7-O-rutinoside	Flavonoids	Flavones	-	-	-	24507.7	21613.2	20797.7	7705.2	22334.1	11718.1	17758	7839.08	13125.3	16347.7	15440.2	19301.5	13051.2	16888.4	17175.7	16450.8	16983.5	12491.1	24560.1	23351.2	19452.6
Hmdn001963	305.03	273	306.038	C14H10O8	[M-H]-	Methyl Brevifolincarboxylate	Phenolic acids	Phenolic acids	-	-	154702-76-8	126153	121406	101053	70880.5	64904.4	105337	88001.1	35862.6	55419.6	49715.5	62721.5	64751.3	34227.6	50505.2	47263.6	39937	48066.9	37486.6	53154.6	89764.1	82297.9
pmb0530	664.116	136.2	663.109	C21H27N7O14P2	[M+H]+	Nicotinic acid adenine dinucleotide	Nucleotides and derivatives	Nucleotides and derivatives	C00003	ko00190,ko00730,ko00760,ko01100,ko01240	53-84-9	1.9767e+06	2.17099e+06	1.71332e+06	1.99965e+06	2.08816e+06	1.53038e+06	2.51667e+06	2.12949e+06	2.36908e+06	3.1484e+06	3.07458e+06	2.21715e+06	2.82057e+06	2.6863e+06	2.36096e+06	3.164e+06	2.0219e+06	2.54284e+06	2.08985e+06	1.91068e+06	2.01664e+06
mws1409	578.9	402.6	580.034	C15H22N2O18P2	[M-H]-	Uridine-5'-diphosphoglucuronic acid	Nucleotides and derivatives	Nucleotides and derivatives	-	-	-	33604.3	45576.6	36738.2	29940.4	42231.9	22399.5	31572.7	33285.1	39030.8	57292	42542.4	25301.4	24843.1	41295.2	28467.7	31914.4	28796.1	21759.8	38106.8	40628.4	37912.4
pmb1587	207.138	165.2	206.131	C13H18O2	[M+H]+	4-Hydroxy-3,5-diisopropylbenzaldehyde	Phenolic acids	Phenolic acids	-	-	10537-86-7	12240.6	14648.6	13449.2	27466.2	14009.5	20477.2	22212.4	20777.6	15095.8	17008.8	16352.8	27978.6	19995.7	16776.5	11385.1	13426.1	14656.1	12664.2	9	9	9
mws2125	166.975	78.7	167.982	C3H5O6P	[M-H]-	Phosphoenolpyruvate	Organic acids	Organic acids	C00074	ko00010,ko00020,ko00400,ko00440,ko00620,ko00710,ko00998,ko01100,ko01110,ko01200,ko01230,ko01240	138-08-9	1.12848e+06	1.22551e+06	817976	618632	546447	455257	287386	329464	272401	338552	233662	220935	179425	245660	243298	279984	310877	218197	73472.8	88278.4	26321.8
Hmcp002207	479.118	317.06	478.111	C22H22O12	[M+H]+	Isorhamnetin-7-O-glucoside (Brassicin)*	Flavonoids	Flavonols	-	-	6743-96-0	1.1422e+06	1.26451e+06	1.13669e+06	1.46629e+06	1.06281e+06	1.49634e+06	1.07456e+06	1.08381e+06	1.05514e+06	1.32302e+06	999630	1.25699e+06	1.55258e+06	987710	1.2551e+06	1.23741e+06	1.63459e+06	1.38323e+06	783198	917680	845845
pmn001523	473.036	169	474.043	C21H14O13	[M-H]-	Trigallic acid	Phenolic acids	Phenolic acids	-	-	2131-66-0	253835	184712	152234	229299	197026	174459	191408	212734	164260	182131	192214	193465	219236	242337	239597	220258	197538	155981	279759	220593	300681
Hmmp002121	469.121	317.08	468.113	C23H16O11	[M+H]+	Isorhamnetin-3-O-gallate*	Flavonoids	Flavonols	-	-	-	420585	390278	374933	462490	591768	581935	512728	565584	367295	386373	483669	356626	441628	409405	417349	396220	369753	441556	424645	403131	319734
mws0001	133.061	74	132.054	C4H8N2O3	[M+H]+	L-Asparagine	Amino acids and derivatives	Amino acids and derivatives	C00152	ko00250,ko00460,ko00970,ko01100,ko01110,ko01230	70-47-3	19994.4	33353.4	58299.3	63013	43990.4	53359.6	52741.7	60466.5	42687	81912.9	97551	66657.7	96117.8	70631.8	82158.6	89485.6	180586	128781	192412	234770	174688
pmb0751	321.1	147.3	320.09	C16H16O7	[M+H]+	Trans-5-O-(p-Coumaroyl)shikimate*	Phenolic acids	Phenolic acids	C02947	ko00940,ko00941,ko00945,ko01100,ko01110	-	159579	166182	173846	60520.4	133167	87380.6	140469	168345	173649	96850.6	92448.6	9	106183	98485.1	85726.9	71522.9	100835	96881.2	57609.6	49765.4	9
pmb2654	460.1	117.9	461.153	C19H27NO12	[M-H]-	Anthranilate-1-O-Sophoroside	Phenolic acids	Phenolic acids	-	-	-	354463	216502	348981	195026	283016	245755	353150	255329	306479	583577	443094	239928	403199	353175	369767	551070	658722	545938	487342	442608	522574
pme3443	207.066	192	208.074	C11H12O4	[M-H]-	Sinapinaldehyde	Phenolic acids	Phenolic acids	C05610	ko00940,ko01100,ko01110	4206-58-0	93380.6	56010.6	97144.7	84824	94761.7	94119.7	50415.2	96632.1	58942.9	54778.2	31449.3	108172	61183.7	51402.3	68670.5	93748.3	90746.3	81481.9	153740	136509	88110.9
Lmhp008337	426.262	285.242	425.254	C19H40NO7P	[M+H]+	LysoPE 14:0(2n isomer)	Lipids	LPE	-	-	-	9	9	9	4166.79	5371.27	4885.28	6365.49	8783.84	6344.87	13818	13906.8	10499.8	13202.7	14051.5	13691.1	14182	12161	14392.6	15815	15404.1	20803.6
mws0943	151.051	71.01	152.059	C7H8N2O2	[M-H]-	1,4-Dihydro-1-Methyl-4-oxo-3-pyridinecarboxamide	Alkaloids	Pyridine alkaloids	C05843	ko00760,ko01100	769-49-3	99857.4	57509.6	84663.1	41777.5	52062.4	45400	64868.2	40848.2	61634.5	82930.1	66108.8	33921.3	68397.1	70480.9	40866	67180.5	77498.9	69009.4	61651.2	53272.9	48702.7
mws0458	151.04	136	152.047	C8H8O3	[M-H]-	Vanillin; 4-Hydroxy-3-Methoxybenzaldehyde*	Phenolic acids	Phenolic acids	C00755	ko00998,ko01100,ko01110	121-33-5	84196.1	81523.1	79302.7	80920.8	74448.3	78493.6	99360.1	87991.3	65293.1	90269.4	79174	80204.6	107355	60545.3	83341.6	179977	144260	153357	222763	229870	228413
mws0014	193.051	134.01	194.058	C10H10O4	[M-H]-	Ferulic acid*	Phenolic acids	Phenolic acids	C01494	ko00940,ko01100,ko01110	537-98-4	54586.5	70386	54527	93864.7	114596	109919	209072	215377	197987	269173	65480.2	254591	88832.6	259870	59092.2	162591	170621	188421	322041	431013	109398
Zmdp001857	311.124	165.055	310.116	C14H18N2O6	[M+H]+	γ-Glutamyltyrosine	Amino acids and derivatives	Amino acids and derivatives	-	-	7432-23-7	18579.7	17950.3	24728.8	9	9	9	9	9	9	40878	25592.6	21048.7	11273.6	27962.1	25301.7	40995	18773.5	40240.6	26998.1	28395.2	27957.2
mws0336	137.036	93.05	138.043	C6H6N2O2	[M-H]-	Urocanic acid	Organic acids	Organic acids	C00785	ko00340,ko01100	104-98-3	9	9	9	93412.7	156055	110196	123760	146768	80203.8	65810.5	74754.8	203427	9	9	9	79226.9	77340.5	212568	179957	198566	135667
Xmyp005599	611.159	287.056	610.153	C27H30O16	[M+H]+	Kaempferol-3-O-galactoside-4'-O-glucoside	Flavonoids	Flavonols	-	-	-	980368	727266	990315	700949	793709	687304	666249	733945	706845	519479	554319	632935	380282	367054	276115	335021	390804	262689	290262	338059	315781
Lmhp009190	679.39	263.237	678.383	C33H58O14	[M+H]+	2-Linoleoylglycerol-1,3-di-O-glucoside	Lipids	Glycerol ester	-	-	-	2663.43	5576.74	5235.4	6786.85	4821.77	11198.9	18832.5	8185.82	9665.33	23866.9	29368.7	39271.5	39020.7	42858.5	30861.2	11051.3	15255.9	21367.3	9107.57	18922.6	12116.9
MWSmce159	193.046	147.044	192.042	C10H8O4	[M+H]+	6,7-Dihydroxy-4-methylcoumarin	Lignans and Coumarins	Coumarins	-	-	529-84-0	39037	38990	41960.6	74988.7	64428.7	44724.9	38980.8	27488.3	61533.3	61128	42150.5	48707.3	63903.1	101513	30658.6	53467	65645.3	94489.7	46426.3	94569.7	87465.8
pme2125	503.162	179	504.169	C18H32O16	[M-H]-	Raffinose	Others	Saccharides	C00492	ko00052,ko01100,ko02010	512-69-6	208801	186428	259663	481985	306267	342262	146823	345677	242086	383739	340731	430344	245717	282057	283610	150097	155665	136192	232789	269518	271258
HJN104	481.135	319.084	482.106	C21H22O13	[M-H]-	Dihydromyricetin-3-O-glucoside	Flavonoids	Flavanonols	-	-	-	66152.2	54675.2	60948.5	35846.9	35781.4	49455.9	47253.1	33115.6	35877.7	33268.7	53488.4	34499.4	24722.9	33179.4	46202.5	28492.6	30411.6	29938.4	22127.9	22807.7	14975.6
mws0059	609.146	301.037	610.153	C27H30O16	[M-H]-	Quercetin-3-O-rutinoside (Rutin)*	Flavonoids	Flavonols	C05625	ko00944,ko01100,ko01110	153-18-4	1.39179e+07	2.59766e+07	2.06972e+07	1.39448e+07	2.16577e+07	1.58802e+07	1.72147e+07	1.91677e+07	1.61667e+07	1.41307e+07	1.27658e+07	2.03433e+07	1.74733e+07	1.42729e+07	1.62991e+07	1.26918e+07	9.25844e+06	9.4725e+06	1.55875e+07	1.98233e+07	1.81618e+07
Lmtn003441	311.114	149.061	312.121	C15H20O7	[M-H]-	2-Acetyl-3-hydroxyphenyl-1-O-glucoside	Phenolic acids	Phenolic acids	-	-	-	66909.4	84620.6	60175.4	44313	71305.1	67896.7	67600.2	43740.1	51335.2	43190.5	50169.2	47596	63294.3	45311.4	47570.8	47873.7	47197	66981.9	46447.1	47212.4	40743.7
Lmsp003161	757.219	287.056	756.211	C33H40O20	[M+H]+	Kaempferol-3-O-sophoroside-7-O-rhamnoside*	Flavonoids	Flavonols	-	-	-	37983.7	35667.7	34593.4	50645.9	40912.6	42296.3	27068.1	40826.2	31081.4	19154.8	39248.2	24821.8	32748.3	33427.2	14629.3	22213.9	30610.7	10773.4	19963.2	22714.5	27995.5
MWSmce016	138.052	78.0328	137.048	C7H7NO2	[M+H]+	Nicotinic Acid Methyl Ester(Methyl Nicotinate)	Alkaloids	Pyridine alkaloids	-	-	93-60-7	121327	80520.9	66183.5	31254.6	56257.7	37968.3	82145.6	44575.9	119390	140092	89130.6	53494.4	58064	61344.3	63900.2	66183.5	77507.4	76415.9	22218.6	44920.4	19982.2
Hmcp002187	509.128	347.07	508.121	C23H24O13	[M+H]+	Limocitrin-3-O-galactoside*	Flavonoids	Flavonols	-	-	-	357602	491357	490447	466098	630291	484168	628501	587806	494056	686076	431304	360088	580999	648839	526931	505860	495048	485665	499971	409261	449464
Lmmn003398	489.107	285.04	490.111	C23H22O12	[M-H]-	Kaempferol-3-O-(6''-O-acetyl)glucoside	Flavonoids	Flavonols	-	-	-	1.23614e+06	1.30454e+06	1.78264e+06	1.04737e+06	1.74896e+06	1.91445e+06	856087	1.45285e+06	1.23258e+06	1.00073e+06	1.33707e+06	2.044e+06	1.4144e+06	1.28717e+06	784805	1.01199e+06	1.24511e+06	844832	1.467e+06	935002	773390
mws0262	149.009	87	150.016	C4H6O6	[M-H]-	L-Tartaric acid	Organic acids	Organic acids	C00898	ko00630,ko01100	87-69-4	115224	93096.2	138982	114957	97091.1	168007	76961	78191.7	108800	106128	110458	119274	152735	127348	146808	75610.1	155025	151827	141738	150072	103764
pmb0566	581.15	383.2	580.143	C26H28O15	[M+H]+	Luteolin-7-O-glucoside-5-O-arabinoside	Flavonoids	Flavones	-	-	-	115328	67657.9	78661.3	67637.5	55554.4	86480	68967.3	64301.9	54270.8	64330.9	52124	53105	61434.8	83808.9	84015.3	32165	55248.4	49979.8	28307.5	74603.3	74413
MWSmce025	369.086	207.032	370.09	C16H18O10	[M-H]-	Fraxetin-8-O-glucoside (Fraxin)	Lignans and Coumarins	Coumarins	C09266	-	524-30-1	35847.7	28025.7	32081.4	17549.7	29302	12363.4	22043.6	25026.2	11563.9	24761.2	30368.9	20486.4	23743.2	20761.2	25053.5	20538.9	21588	22019	22015.5	15892.6	24911.2
pme0257	111.02	67	112.027	C4H4N2O2	[M-H]-	Uracil	Nucleotides and derivatives	Nucleotides and derivatives	C00106	ko00240,ko00410,ko00770,ko01100	66-22-8	58944.2	64456.1	63108.6	29143	35174.7	29143	26473.5	36641.7	33752.7	40718.1	30467.5	38814.9	27156.2	37435.7	24359.4	21041.6	29404.2	36429.5	21204	18717.9	21489.9
Lmbp002336	611.161	303.048	610.153	C27H30O16	[M+H]+	Quercetin-3-O-(2''-O-rhamnosyl)galactoside	Flavonoids	Flavonols	-	-	-	20760.5	27099.4	43910.9	26161.4	21957.5	27517.7	32521.7	15792.2	19045.4	25388.9	14593.9	9	20027.8	34012.9	36425.3	9	9	9	32201.8	20945.5	21485.8
MWSmce572	148.076	103.055	147.068	C9H9NO	[M+H]+	(E)-Cinnamamide	Alkaloids	Alkaloids	-	-	22031-64-7	26923.2	42641.5	32506.8	23714.9	19933.3	44498.8	28072.5	37312.4	36286.4	27382.3	28653.7	32155.6	43161.6	32870.3	39543.4	16438.6	30158.4	23699.1	15151.1	18402.6	35632.1
pmn001647	865.198	713.155	866.206	C45H38O18	[M-H]-	Procyanidin C2	Tannins	Proanthocyanidins	-	-	37064-31-6	457902	432247	303473	486939	412893	476948	239705	287164	414770	366628	374013	427323	229372	187704	211211	245515	303173	302494	606143	425384	486917
mws0914	271.061	151.003	272.068	C15H12O5	[M-H]-	3,5,7-Trihydroxyflavanone (Pinobanksin)*	Flavonoids	Flavanonols	C09826	ko00941	548-82-3	925680	1.66855e+06	1.55941e+06	1.02141e+06	441348	618643	704611	532247	1.39365e+06	561185	517037	1.19668e+06	1.17113e+06	973565	559874	897905	367360	562035	244071	231653	302769
mws0628	121.029	92	122.037	C7H6O2	[M-H]-	4-Hydroxybenzaldehyde	Phenolic acids	Phenolic acids	C00633	ko01100	123-08-0	448387	417417	424875	298991	505864	451127	501384	491244	578228	592200	517510	488089	542627	586274	593428	686421	734705	652795	2.03698e+06	1.97441e+06	1.94905e+06
pme0275	115.047	97	116.047	C5H8O3	[M-H]-	4-Oxopentanoic Acid	Organic acids	Organic acids	-	-	123-76-2	14256.4	15541.2	16835.7	13733.9	14114.8	12950.2	14053.4	13860	12989.2	13995.9	10867.3	12241.7	13675.5	13087.7	7690.85	12165.1	10741.8	14309.2	12804.4	14847.8	14271.3
Hmbp002333	387.129	147.04	386.121	C17H22O10	[M+H]+	10-Dehydrogeniposide	Terpenoids	Sesquiterpenoids	-	-	-	54443.1	84596.2	81952.9	112791	103930	86278.3	68490.8	81913.9	82663.9	57196.3	47584.6	136761	68961.7	53371.4	90174.4	80576.8	73183.9	61197.2	86373.3	58481.4	74055
MWS2040	94.9808	79.9609	95.9881	CH4O3S	[M-H]-	Methanesulfonic acid	Organic acids	Organic acids	C11145	ko00920,ko01100	75-75-2	134724	68011.9	111973	145156	179772	73177.8	167585	97160.7	141191	163595	117026	156621	90393.4	85964.1	126638	184037	108336	174288	58231.1	164091	181493
pmn001710	521.13	359.08	522.137	C24H26O13	[M-H]-	Rosmarinic acid-3'-O-glucoside	Phenolic acids	Phenolic acids	-	-	910028-78-3	33286.8	69428.6	53385.1	53557.1	49570.8	71449.3	51881.7	54268.3	49783.3	57848.9	73519.4	75099.3	44104.9	63136.5	34352.6	49579.3	35457.3	46655.3	91348.2	107617	85407.6
Hmmp002169	903.249	741.2	902.241	C39H50O24	[M+H]+	Luteolin-5,7-di-O-rutinoside*	Flavonoids	Flavones	-	-	-	15561.2	22150.9	17635.2	7168.59	22866.1	11575.6	37614.5	13608.3	16830.3	15561.2	11653.8	16918.3	19105.3	20189.7	23206.8	17828.6	30451	30150.9	25893.7	30773	23101.6
Lmtp002822	535.145	499.123	534.137	C25H26O13	[M+H]+	Apigenin-6-C-arabinoside-8-C-xyloside*	Flavonoids	Flavones	-	-	-	6.3206e+06	8.21515e+06	7.89954e+06	9.48175e+06	9.90582e+06	9.48681e+06	9.38644e+06	5.8144e+06	1.43901e+07	9.07415e+06	1.00547e+07	6.22262e+06	9.42111e+06	8.97519e+06	8.79213e+06	8.91122e+06	6.5039e+06	8.31019e+06	1.15393e+07	1.24953e+07	1.12498e+07
ML10172161	103.004	59.0136	104.011	C3H4O4	[M-H]-	Hydroxypyruvic acid*	Organic acids	Organic acids	C00168	ko00260,ko00630,ko01100,ko01110,ko01200	1113-60-6	100416	88320.9	88891.6	94404.3	122661	61388.7	121764	170620	147697	137577	89699.8	105358	128042	121091	105157	140380	175687	110718	124019	121091	131305
Lmbn000193	103.004	59.0139	104.011	C3H4O4	[M-H]-	Tartronate semialdehyde*	Organic acids	Organic acids	C01146	ko00053,ko00630,ko01100	2480-77-5	100416	88320.9	88891.6	94404.3	122661	61388.7	121764	170620	147697	137577	89699.8	105358	128042	121091	105157	140380	175687	110718	124019	121091	131305
pmb0964	366.2	204.1	365.17	C16H23N5O5	[M+H]+	Isopentenyladenine-7-N-glucoside	Nucleotides and derivatives	Nucleotides and derivatives	-	-	-	28209.1	79277.8	31584	70715.4	55134.5	88585.5	79914.3	52665.4	50561	80526.2	68761.8	58244.6	35041.3	51994.9	97591	67684.5	40342.9	58226.6	85401.8	69116.4	74122.8
pmb0296	357.3	265.4	356.293	C21H40O4	[M+H]+	1-Oleoyl-Sn-Glycerol	Lipids	Glycerol ester	-	-	129784-87-8	9	9	9	74193.4	127420	83228.3	284985	197333	266064	358393	290031	200800	344667	229875	143377	131855	135161	93814.6	83054	106691	107883
mws0704	140.012	78.9591	141.019	C2H8NO4P	[M-H]-	O-Phosphorylethanolamine	Alkaloids	Alkaloids	C00346	ko00563,ko00564,ko00600,ko01100	1071-23-4	83209.7	39674.7	60343.6	7683.27	30168.9	12000.1	40493.9	25799.6	33180.7	96516.3	73759.5	24263.1	63903.2	63887.9	65951.1	120643	171681	124480	44705.7	62419.5	41153.5
mws0572	126.066	109	125.059	C5H7N3O	[M+H]+	5-Methylcytosine	Nucleotides and derivatives	Nucleotides and derivatives	C02376	ko00240,ko01100	554-01-8	206413	76539.3	221389	200551	221592	180887	240161	190580	205217	207609	257827	181542	160165	204524	188153	230529	184638	178051	198127	188578	203811
Lmsn004534	613.12	169.014	614.127	C29H26O15	[M-H]-	1,2-Di-O-galloyl-6-O-Cinnamoyl-β-D-glucose	Phenolic acids	Phenolic acids	-	-	-	118799	93739.3	108283	70072.7	97487.6	81302.5	93965.5	73320.7	95179.9	69281.7	148435	53541	42826.8	51356.3	30922	58486.9	172772	82818.4	137001	55147.6	51943
pme3311	339	97	339.996	C6H14O12P2	[M-H]-	D-Fructose-1,6-biphosphate	Others	Saccharides	C00354	ko00400,ko00710,ko01100,ko01110,ko01200	488-69-7	119296	91433.8	115925	47666.5	69513.3	32789.1	38055.7	46844.7	61744.6	45378.9	46843.6	50646	9	9	9	48130.1	37584.2	61406.5	38761.4	63651.4	46811.2
pmb0624	611.161	431.3	610.153	C27H30O16	[M+H]+	Isoorientin-7-O-glucoside	Flavonoids	Flavones	-	-	-	396991	436403	445055	341292	337484	361937	310181	430808	292881	288544	227505	242098	196696	233113	319829	134221	195614	145458	166754	188064	141468
mws1189	193.035	73	194.033	C6H10O7	[M-H]-	D-Galacturonic acid*	Others	Saccharides	C00333	ko00040,ko00053,ko00520,ko01100,ko01240,ko02010	685-73-4	106314	106314	96912.5	68484.5	70141.3	267385	90047.9	286351	119285	96800.9	89188.3	101344	227612	70693.5	96790.1	68469	119742	72902.5	109214	72570.8	80017.5
pmb0819	157	130	156.069	C10H8N2	[M+H]+	3-Indoleacetonitrile	Alkaloids	Plumerane	C02938	ko00380,ko01100	771-51-7	15457.9	6845.89	4215.26	8970.63	13124.5	14748	11651.8	9632.99	11596.6	20134.6	23873.1	18324	37009.5	34373.9	41814.8	99162.2	86593.4	80670.5	91102.9	77918.8	72080.4
Zmzn000078	168.988	78.9583	169.998	C3H7O6P	[M-H]-	Dihydroxyacetone phosphate	Others	Saccharides	C00111	ko00010,ko00040,ko00051,ko00052,ko00561,ko00562,ko00564,ko00640,ko00710,ko00760,ko01100,ko01110,ko01200,ko01230	57-04-5	306780	223605	337509	82638.5	105116	103177	106282	99529.4	92750.7	122162	106914	66904.7	93491.2	95397.7	124265	122038	132324	149944	37957.8	26171.8	19618.8
Zmjp003179	581.15	449.107	580.142	C26H28O15	[M+H]+	Orientin-2''-O-xyloside	Flavonoids	Flavones	-	-	-	298781	270405	238826	202641	154120	231314	143777	316748	205672	175009	175807	96328.3	121558	175940	9	120404	144171	97630.2	97439.6	140865	78218.4
Lmbn015605	361.238	317.249	362.246	C22H34O4	[M-H]-	Phthalic acid,6-ethyl-3-octylbutyl ester	Phenolic acids	Phenolic acids	-	-	-	1461.97	1385.42	1584.28	1246.79	1512.87	1147	2006.83	1684.07	1961.8	2676.22	1770.97	2315.09	2450.7	1822.78	2074.27	1841.71	2475.77	2037.39	2011.58	1771.74	1822.49
mws0352	179.058	164	180.065	C7H8N4O2	[M-H]-	Theophylline	Alkaloids	Alkaloids	C07130	ko00232,ko01100,ko01110	58-55-9	39247.9	51369.1	36873.8	86917.9	52874.8	76703.5	46388.5	94661.5	61395.4	49075.9	60219.2	77673.2	38723.9	36229.6	28619	41220.1	105729	45086.9	154898	165664	189698
HJAP011	463.11	343.08	462.116	C22H22O11	[M+H]+	Chrysoeriol-8-C-glucoside (Scoparin)*	Flavonoids	Flavones	-	-	301-16-6	74716.1	222493	143707	323590	237301	354385	215511	339560	206561	210936	180330	266970	206561	209713	266948	209739	268775	308136	284872	307063	359173
Lmhp009526	515.322	261.221	514.314	C27H46O9	[M+H]+	2-α-Linolenoyl-glycerol-1-O-glucoside*	Lipids	Glycerol ester	-	-	-	90709.9	49732.3	35113.8	20894.7	38509.5	76071.7	81904.9	91074	72684.6	100670	120222	71287.8	59519.1	98279.4	63527.4	32036	62972.3	34175.8	67527.2	81000.7	170957
mws0072	433.113	271.01	432.106	C21H20O10	[M+H]+	Apigenin-5-O-glucoside	Flavonoids	Flavones	-	-	28757-27-9	684139	1.86878e+06	9	9	1.09378e+06	2.72965e+06	1.49406e+06	2.5488e+06	1.74779e+06	1.03576e+06	1.55827e+06	2.21803e+06	1.00065e+06	1.46459e+06	1.89661e+06	1.0269e+06	2.01113e+06	791638	2.8937e+06	1.34242e+06	2.09792e+06
Zmcn003729	535.182	373.125	536.189	C26H32O12	[M-H]-	1-Hydroxypinoresinol-4'-O-Glucoside	Lignans and Coumarins	Lignans	-	-	-	11649.9	30393	23336.3	62762	43537.6	59433.1	24266.8	62259.2	40821.3	33719.5	33849	39691.3	43172.8	43573	61552.1	67718.2	24114.3	40421.7	33107	45522.7	55277.4
mws0340	143.035	111	144.042	C6H8O4	[M-H]-	2,3-Dimethylsuccinic acid	Organic acids	Organic acids	-	-	13545-04-5	11834.4	12548.8	19295.2	28641.8	16847.6	35002	17949.8	26747.3	17462.4	14986.4	26462.5	17941	14700.2	18981.1	17170.8	13945.6	21504.9	21148.4	45467.1	42282.5	52026.2
pmn001583	609.146	300.029	610.153	C27H30O16	[M-H]-	Quercetin-3-O-robinobioside*	Flavonoids	Flavonols	-	-	52525-35-6	2.21822e+07	2.69914e+07	2.91936e+07	2.18744e+07	2.7129e+07	1.94364e+07	2.13364e+07	2.33494e+07	2.2313e+07	2.02201e+07	1.81499e+07	2.5517e+07	2.43364e+07	2.62093e+07	2.14585e+07	1.60796e+07	1.57773e+07	1.48136e+07	2.53277e+07	2.66977e+07	2.2864e+07
pme2244	190.086	118.065	189.071	C11H11NO2	[M+H]+	3-Indolepropionic acid	Alkaloids	Plumerane	-	-	830-96-6	13839.8	6424.49	8073.5	7495.25	10116.9	10657.5	11657.1	7954.76	4854.23	19605	16050	13681.1	30682.9	26452.2	30702.2	58335	58772.8	58908.4	49264.5	40189.2	63551.6
pme0075	188.056	128	189.064	C7H11NO5	[M-H]-	N-Acetyl-L-glutamic acid	Amino acids and derivatives	Amino acids and derivatives	C00624	ko00220,ko01100,ko01110,ko01210,ko01230	1188-37-0	511100	600552	537692	562628	704739	419207	557807	375768	354412	565497	518983	534278	479835	521190	456931	244079	240825	224089	192186	289633	299409
pmb0680	741.202	147.3	740.195	C36H36O17	[M+H]+	Vitexin-7-O-(6''-p-coumaroyl)glucoside	Flavonoids	Flavones	-	-	-	9	9	9	249354	275682	258220	179109	178692	120011	133093	110142	234859	138556	132032	177490	207345	227287	155418	107045	160087	161661
Hmcp002123	193.05	178.02	192.042	C10H8O4	[M+H]+	Isoscopoletin (6-Hydroxy-7-Methoxycoumarin)	Lignans and Coumarins	Coumarins	C18079	-	776-86-3	24169.9	15874.2	35668.4	41561.2	42252.7	29784.4	35396.8	46514.3	32982.6	69558	66565.8	60440.6	188506	71167.8	86967.4	125173	119306	153887	51748.4	25744.3	66102.7
Zmyn000155	173.105	131.083	174.1	C7H14N2O3	[M-H]-	N-α-Acetyl-L-ornithine	Amino acids and derivatives	Amino acids and derivatives	C00437	ko00220,ko01100,ko01110,ko01210,ko01230	6205-08-9	84040.4	44727.6	96994.2	36604.2	55043.8	46239	73397.7	73570.4	76164.5	90670	58121.7	58554	86502.4	41376	72090.4	86073.8	68659.7	56866.3	54470.8	65386.1	65659.8
mws0251	127.05	110	126.043	C5H6N2O2	[M+H]+	Thymine	Nucleotides and derivatives	Nucleotides and derivatives	C00178	ko00240,ko01100	65-71-4	28594.1	12078.5	30622.8	9579.79	23741.8	13384.1	21058	15130.3	24141	21270.8	28668.6	16935.5	9	9	9	11223	13751.3	16640	9	9	9
Lmtn002796	449.108	287.057	450.116	C21H22O11	[M-H]-	Aromadendrin-7-O-glucoside*	Flavonoids	Flavanonols	-	-	28189-90-4	2.22143e+06	2.44661e+06	2.68173e+06	1.99565e+06	2.19875e+06	3.08808e+06	1.3956e+06	2.49135e+06	2.72379e+06	1.45518e+06	1.47579e+06	1.79975e+06	1.41865e+06	1.21252e+06	2.02337e+06	1.07509e+06	1.48622e+06	1.26465e+06	872595	802870	614730
pme0282	165.019	77.0397	166.027	C8H6O4	[M-H]-	Phthalic acid	Phenolic acids	Phenolic acids	C01606	ko01100,ko02010	88-99-3	31864.6	31501.5	23182.5	34143	29614.8	29836.7	27389	23593.5	19010.4	29108.9	36421.5	38425.7	31991.5	33320.1	39055.4	39055.4	28073.5	34143	43027.3	42833.7	46156.4
Jmbn003202	235.119	59.01	236.126	C10H20O6	[M-H]-	Butyl Beta-D-Fructopyranoside	Others	Saccharides	-	-	67884-27-9	53464	41893.8	53587.9	46113.8	41104.9	38112.5	50518.1	36727.1	34014.8	37348.8	41349.6	36471.6	28220.3	38850	43350	44742.8	34198.4	35139	43012.1	33502.7	38729.8
Lmsp004450	359.149	131.049	358.142	C20H22O6	[M+H]+	Dehydrodiconiferyl alcohol	Lignans and Coumarins	Lignans	-	-	4263-87-0	1.94971e+06	1.16909e+06	1.2447e+06	541980	419119	359933	436637	818261	1.48611e+06	1.25419e+06	865255	436433	809183	502670	518698	1.35611e+06	1.50449e+06	1.07473e+06	959822	862657	794731
pmb2947	865.198	407.1	866.206	C45H38O18	[M-H]-	Catechin-catechin-catechin	Flavonoids	Flavanols	-	-	-	1.22277e+06	1.03576e+06	1.19289e+06	915501	1.08387e+06	1.06218e+06	1.11993e+06	1.01749e+06	996522	922087	1.02974e+06	747219	775452	833473	818731	837020	861665	876618	1.18429e+06	1.21282e+06	1.08366e+06
pme3351	144.1	126	145.074	C6H11NO3	[M-H]-	Allysine(6-Oxo DL-Norleucine)	Amino acids and derivatives	Amino acids and derivatives	C04076	ko00300,ko00310,ko00960,ko01100,ko01110,ko01230	1962-83-0	59643.4	50863.8	56246.3	58559.5	19084.2	47844.3	33911.8	52430.9	57672.7	48030.4	54396.5	59643.4	46546.1	56367	60776.8	28839.3	58196.6	39726	44086.6	54567.6	81200.1
mws2212	179.035	135.046	180.042	C9H8O4	[M-H]-	Caffeic acid	Phenolic acids	Phenolic acids	C01197	ko00940,ko01100,ko01110	331-39-5	81083.8	60350.1	77296.1	59686.1	119891	130789	165488	132152	111781	127775	160247	125496	176992	147440	110883	178471	108353	164848	181728	167709	215330
pmp001110	535.145	517.134	534.137	C25H26O13	[M+H]+	Apigenin-6-C-xyloside-8-C-arabinoside	Flavonoids	Flavones	-	-	-	3.13762e+06	3.41963e+06	3.84387e+06	3.50472e+06	3.23764e+06	4.28798e+06	3.94517e+06	2.5238e+06	6.51826e+06	3.63622e+06	3.57272e+06	2.28325e+06	4.30951e+06	3.58701e+06	3.42424e+06	3.55838e+06	2.60059e+06	3.3493e+06	4.07067e+06	4.43433e+06	4.67586e+06
Lhmp122023	441.101	193.049	440.096	C19H20O12	[M+H]+	3-O-caffeoyl malonyl quinic acid	Phenolic acids	Phenolic acids	-	-	-	28266.4	11965.7	18589.8	21941.6	10979.1	16596.6	25279.4	19757.1	16488.5	13048.7	13230.8	9976.4	18728.6	26378	9	21870.9	13056.5	11023.8	16322.8	18549.3	9888.59
Zmcn004806	755.187	285.041	756.19	C36H36O18	[M-H]-	kaempferol-3-p-coumaroyldiglucoside	Flavonoids	Flavonols	-	-	-	1.99741e+06	1.78368e+06	1.68422e+06	2.65095e+06	1.53691e+06	2.07457e+06	1.36525e+06	2.3999e+06	2.48658e+06	1.53129e+06	2.15626e+06	2.56054e+06	1.89213e+06	1.12657e+06	1.16761e+06	1.73123e+06	1.58737e+06	1.73042e+06	1.63127e+06	1.5312e+06	1.27659e+06
pma1751	286.092	124	285.085	C12H15NO7	[M+H]+	N-(beta-D-Glucosyl)nicotinate	Others	Vitamin	-	-	-	26110.5	30232.5	21310.1	20637.6	32824.6	26460.9	28016.2	17769.1	30174.6	43873.4	48834.4	32135.8	26830.9	50625.7	56025.3	60989.9	43317.5	37777.1	52685.4	55228.1	42149.3
pmf0289	336.167	148	335.159	C15H21N5O4	[M+H]+	Riboprine	Nucleotides and derivatives	Nucleotides and derivatives	C16427	ko00908,ko01110	7724-76-7	4497.73	11120.9	8156.93	10199.3	16664.1	12013.3	5938.97	8317.78	4830.64	8333.44	7562.03	5805.87	9648.97	10466.6	4361.86	8987.98	2844.84	5755.08	46099.7	33562.1	35856.9
Lmqp003432	227.164	121.101	226.157	C13H22O3	[M+H]+	6,9-Dihydroxy-7-megastigmen-3-one	Terpenoids	Sesquiterpenoids	-	-	-	128552	121410	118199	115623	88083.3	103813	96513.9	120617	132239	95988	85368.3	108266	9	9	9	172933	341535	283888	274292	240004	128663
Lmmp002023	365.255	163.037	364.247	C19H32N4O3	[M+H]+	Caffeoylspermine	Alkaloids	Phenolamine	-	-	-	60252.7	38632.3	49976.2	38538.2	45283	30360	38363.1	39707.1	44806	9	9	9	21339.6	29305.7	38980.5	9	9	9	9	9	9
pme3083	164.04	120	165.043	C8H7NO3	[M-H]-	2-(Formylamino)benzoic acid	Phenolic acids	Phenolic acids	C05653	ko00380,ko01100	3342-77-6	51549.8	46114.8	38874	26830.7	41814.5	27135.2	32290.7	48922.7	59268.8	58834.8	58020.7	53647	84429.3	93088.6	86628.1	245513	177794	162506	209091	211414	279253
pmb0786	180.087	163.06	179.079	C6H13NO5	[M+H]+	D-Glucosamine	Others	Saccharides	C00329	ko00520,ko01100	3416-24-8	3.53326e+06	4.40139e+06	4.59947e+06	4.84368e+06	4.39603e+06	4.36723e+06	4.10977e+06	4.02767e+06	2.49184e+06	2.34386e+06	3.29738e+06	4.5424e+06	2.23348e+06	2.86449e+06	2.66031e+06	1.79688e+06	2.9424e+06	3.00508e+06	2.75766e+06	2.86081e+06	2.64828e+06
MWS0994	351.079	164.034	352.087	C10H16N4O10	[M-H]-	N-Carbamoyl-L-aspartate	Amino acids and derivatives	Amino acids and derivatives	C00438	ko00240,ko00250,ko01100,ko01240	13184-27-5	6252.4	7359.1	9436.93	23273.5	13223.8	23905.9	21158.3	16924.7	22804.9	14844.3	14880.1	20674.7	25325	20433.2	20096.9	13819.9	16769.4	20435.7	17225.7	25149.4	25443.5
pmb0686	537.124	289	536.117	C24H24O14	[M+H]+	Eriodictyol-7-O-(6''-malonyl)glucoside	Flavonoids	Flavanones	-	-	-	332567	333475	225089	350532	228609	329865	275857	632424	292784	150835	343547	434260	365918	333191	295421	288809	424919	231927	240962	206683	170136
pmf0470	132.065	73	131.058	C5H9NO3	[M+H]+	cis-4-Hydroxy-D-proline	Amino acids and derivatives	Amino acids and derivatives	C03440	ko00330,ko01100	2584-71-6	402069	191529	275499	211334	287426	271724	228463	251096	235605	228804	253163	232888	211943	258443	274316	300741	354478	303680	217254	317649	187010
MWSmce116	252.104	136.061	251.102	C10H13N5O3	[M+H]+	5'-Deoxyadenosine	Nucleotides and derivatives	Nucleotides and derivatives	C05198	-	4754-39-6	183465	119033	189305	89223.2	104477	131908	124912	122972	137853	126465	137351	132154	123314	124487	121240	106965	81747.9	79529.2	9	9	9
mws1167	130.999	59.2	132.006	C4H4O5	[M-H]-	Oxalacetic acid	Organic acids	Organic acids	C00036	ko00010,ko00020,ko00250,ko00620,ko00630,ko00710,ko01100,ko01110,ko01200,ko01210,ko01230,ko01240	328-42-7	115952	152392	237716	131993	111904	171149	120798	233607	167146	89903.3	128576	245482	146402	101067	84480.6	97976	137432	64029.1	70717.3	59420.5	51223.1
Lmmp006479	653.149	271.06	652.143	C32H28O15	[M+H]+	Apigenin-7-O-(2''-Sinapoyl)glucuronide	Flavonoids	Flavones	-	-	-	21022.6	24404.9	37640.5	7471.33	23466.1	12554.6	15844.9	17734.9	18724.7	19176.6	18006.9	11130.5	15466.8	15631.2	10590.6	9621.26	11666.8	9129.48	9	9	9
Lmwp004293	935.246	303.048	934.238	C42H46O24	[M+H]+	Quercetin-3-O-(2'''-O-p-coumaroyl)sophoroside-7-O-glucoside	Flavonoids	Flavonols	-	-	-	44014.6	58343.6	62437.6	60343	51856.2	45231.6	40094.2	55256.4	53632.8	45016.1	33763.1	42664.3	31684.2	32432.3	26431.3	46671.2	23265.8	14935.3	13862.3	25588.5	42286.3
Lmqn000351	325.114	59.0139	326.121	C12H22O10	[M-H]-	Rutinose	Others	Saccharides	C08247	-	90-74-4	9	13809.6	9387.31	12221.8	11600.6	12042.2	11048.3	13425.4	18227.6	9	14438.8	20730.2	15612.2	10496.1	16017.1	18399.7	43917.3	20170.1	19498.2	29007.9	26883.3
Lmmp003672	593.165	441.114	592.158	C31H28O12	[M+H]+	8,8'-Methylenebiscatechin	Flavonoids	Flavanols	-	-	81555-08-0	48400.1	81198.1	71211	60970.5	80084	51736.5	60240.7	97571.4	82635.3	90962.4	32299	67655.9	66179.3	77933.2	96797.2	94088.2	78390.4	83749.5	118736	120943	127282
MWSmce466	135.046	92.0293	136.052	C8H8O2	[M-H]-	4-Hydroxyacetophenone	Phenolic acids	Phenolic acids	C10700	ko01100	99-93-4	169918	75860.8	118789	71019.5	95233.1	51525.4	99843	80702	120739	81376.3	180461	110537	83062.7	73440.1	83116.2	33633.4	73320.7	95225.8	137183	138001	119432
Zmjp003031	611.161	449.107	610.153	C27H30O16	[M+H]+	Orientin-2''-O-galactoside	Flavonoids	Flavones	-	-	-	276010	536382	872300	815811	1.00062e+06	579626	737983	828417	601970	1.11871e+06	838332	725850	538438	595828	670037	682799	779066	326113	1.50167e+06	1.13025e+06	1.71759e+06
Lmgp004217	609.181	445.114	608.174	C28H32O15	[M+H]+	Diosmetin-8-C-(2''-O-rhamnosyl)glucoside	Flavonoids	Flavones	-	-	98891-92-0	501765	809868	715618	658974	971508	696216	727389	736582	661944	790945	735557	526874	640770	880836	719071	790626	573235	914878	1.05344e+06	984124	1.15733e+06
MWS1846	151.04	93.0347	152.047	C8H8O3	[M-H]-	Phenoxyacetic acid*	Phenolic acids	Phenolic acids	C02181	-	122-59-8	161047	105998	161868	72311.2	175014	107641	170059	120124	126538	164333	126982	96281.4	74764.7	156915	132364	130746	120610	147923	121609	97244.7	106819
mws0242	173.082	111	174.089	C8H14O4	[M-H]-	Suberic Acid	Organic acids	Organic acids	C08278	-	505-48-6	23001.8	13436.3	18126.1	31512.9	49636.1	15809.7	135673	61442.6	84390.8	186912	149823	108152	157249	152020	82961.1	18126.1	25243.9	22347.2	27579.1	22208.8	22061.4
pme2602	184.002	97	185.009	C3H8NO6P	[M-H]-	O-Phospho-L-serine	Amino acids and derivatives	Amino acids and derivatives	C01005	ko00260,ko00270,ko00970,ko01100,ko01110,ko01200,ko01230	407-41-0	46891.4	21288.7	47414.5	54248.1	17979.5	24995	44727.8	25912.2	39392.3	9	9	9	17009.2	17359.3	20915.1	39829.4	22981.6	25671.1	48657	13743.8	20398.7
HJN083	521.202	359.15	522.211	C26H34O11	[M-H]-	Lariciresinol-4'-O-glucoside	Lignans and Coumarins	Lignans	-	-	143663-00-7	9	9	9	36972.6	20399.3	16521.7	27480.2	25888.5	28262	25139	9	12611.9	9	9	9	9	19684.4	30678	40792	23598.4	9
Yshj000011	333.119	171.065	332.111	C14H20O9	[M+H]+	2,6-dimethoxy-4-hydroxyphenyl-1-O-beta-D-glucopyranoside	Phenolic acids	Phenolic acids	-	-	-	26870.1	41430.3	39294.6	74924.3	56279.3	77534.9	52005.8	51051.9	48662.3	53947.9	73702.1	72595.3	55696.4	74862	72769.5	87390.4	94154.5	73919.8	89793.3	83878	99850.1
Lmhp009590	508.34	184.073	507.332	C25H50NO7P	[M+H]+	LysoPC 17:1	Lipids	LPC	-	-	-	60709.8	45169.2	30560.6	9	9	9	114343	81682.2	83480.5	130456	123740	67557.1	171128	128187	99252.6	9	9	9	57062.9	56231.1	74932.1
MWSmce040	153.05	65.0376	152.047	C8H8O3	[M+H]+	Isovanillin	Phenolic acids	Phenolic acids	-	-	621-59-0	126816	244556	236172	183090	258587	190769	153424	233067	203034	321709	241581	177926	172797	327366	178170	257701	227615	227776	341595	261117	264820
pmb3075	319	145.1	320.09	C16H16O7	[M-H]-	3-O-p-Coumaroylshikimic acid*	Phenolic acids	Phenolic acids	-	-	-	100209	57006.5	75414.9	39317.4	52959.7	52959.7	49606	61165.9	79202.9	55999.5	62404.7	48806.1	66684.7	40926	42402.4	28889.2	58399	52249.6	84358.4	50800.4	65878.5
pmb0678	771.213	177.1	770.206	C37H38O18	[M+H]+	Vitexin-7-O-(6''-feruloyl)glucoside	Flavonoids	Flavones	-	-	-	9	54162.5	9562.25	82221.7	49925.7	59578.9	31399.8	41114.2	39723.9	17221.7	65125.1	50427.3	32908.9	57248.1	30132	55427.8	35205.3	49058.5	68429.7	59974.8	66481.7
mws1375	304.15	185.093	303.143	C12H21N3O6	[M+H]+	Nicotianamine	Alkaloids	Alkaloids	C05324	-	34441-14-0	64863.1	44891	56279.4	32365.8	41903.7	33110.4	49074.8	30652.8	50690.2	40595.6	49896.9	54604.3	66700.3	56925	60711.5	52164.2	47511.3	51361	42374.2	31939.9	35343.5
Lmzp002365	465.139	303.09	464.131	C22H24O11	[M+H]+	Hesperetin-7-O-glucoside	Flavonoids	Flavanones	C16422	ko00941	31712-49-9	949767	1.3062e+06	1.21607e+06	1.18703e+06	1.1001e+06	1.05973e+06	1.01851e+06	2.13577e+06	1.66741e+06	1.31663e+06	1.38092e+06	2.04182e+06	1.59806e+06	1.2281e+06	1.66104e+06	1.69475e+06	3.05948e+06	1.93173e+06	1.14556e+06	980939	546377
MWSslk140	192.069	56.0494	191.062	C7H13NO3S	[M+H]+	N-Acetyl-L-Methionine	Amino acids and derivatives	Amino acids and derivatives	C02712	-	65-82-7	6470.16	21868.7	19126.4	9	25718.8	18143.4	21919.9	30065.4	28538.2	70645.6	35512	24064.1	38448.8	41015.1	41048.9	54699.8	59200.6	37815.3	30697.9	20231.2	31762.7
pmb3000	503.12	341.1	504.127	C24H24O12	[M-H]-	Chrysoeriol-7-O-(6''-acetyl)glucoside	Flavonoids	Flavones	-	-	-	60855.5	39195.7	46543	20136.2	34824.5	37826.7	40152.9	32401.5	26485.9	43368.7	36936.8	36112.5	37717	27203.7	32927.4	44263.3	29716.1	34628.4	23124.2	41045	42649.8
pmb2804	311.1	171.3	312.23	C18H32O4	[M-H]-	13S-Hydroperoxy-9Z,11E-octadecadienoic acid	Lipids	Free fatty acids	C04717	ko00591,ko01100	33964-75-9	4028.07	9212.25	9703.65	22769.8	36863.4	21867.6	71226.5	72622.6	61691.1	149968	134383	80719.2	178857	165246	105192	171498	174328	177969	107246	89978	104837
MWSmce712	165.09	91.0536	164.084	C10H12O2	[M+H]+	Ethyl phenylacetate	Phenolic acids	Phenolic acids	-	-	101-97-3	9	9	9	7770.99	50359	47556.9	72477.8	62239.1	25117.7	60655.2	45767.7	52651.2	111476	166715	167126	300309	313604	348635	63801.9	47385.8	171126
pmn001415	451.103	341.06	452.111	C24H20O9	[M-H]-	Catechin-(7,8-bc)-4β-(3,4-dihydroxyphenyl)-dihydro-2-(3H)-one	Flavonoids	Flavanols	-	-	-	31223.6	16533.3	29739.3	23013.2	23329	25473.1	29496.7	27494	16630	20489.4	15697.3	8403.36	14166	24585.7	19123.7	13443.4	13387.3	19169.7	20830	19997	29420.9
Lmnp003080	565.16	433.11	564.148	C26H28O14	[M+H]+	Hispidulin-8-C-(2''-O-xylosyl)xyloside	Flavonoids	Flavones	-	-	-	75081.8	93854.5	67482.5	61931.1	84154.7	102319	104886	72771	70018.9	73006.7	79252.1	57603.8	26992	81678.9	68350.4	43312.8	68920.3	53625.1	74499.4	118522	178669
Lmsn003625	787.1	635.09	788.107	C34H28O22	[M-H]-	1,2,3,6-Tetra-O-galloyl-β-D-glucose	Phenolic acids	Phenolic acids	C04516	-	79886-50-3	16896.5	18162.9	9256.64	14727	18969.5	20944.7	9	9	9	15578.5	15534.2	26559.1	12323.1	13692.9	19741.3	6684.01	27762	30401.9	24999	13517.9	12795.5
pme1419	164.074	104	163.067	C6H13NO2S	[M+H]+	L-Methionine methyl ester	Amino acids and derivatives	Amino acids and derivatives	-	-	10332-17-9	59219.9	28483.1	10759.3	8082.57	40977.7	55054	58226	46116.8	53218.2	48717.8	24691.5	10783.6	30911.2	42364.7	22237.5	35044.4	19624.8	22851.8	9	9	9
Lmnp002845	463.13	343.09	462.116	C22H22O11	[M+H]+	Hispidulin-8-C-glucoside*	Flavonoids	Flavones	-	-	-	101131	249106	142642	266799	300230	375927	224131	358783	211912	268267	223558	240167	142349	268558	286168	252066	256061	363963	333063	330765	325295
pma0675	153.055	135.042	152.047	C8H8O3	[M+H]+	o-Anisic acid	Phenolic acids	Phenolic acids	-	-	579-75-9	13425	33178.3	24982.4	47368.2	29861.3	32149.1	36277.3	61178.6	27121.4	58082.4	37324.5	37751.2	26318.4	34092.9	53348.8	51389.5	73864.5	47597.2	43251.3	22712.9	39392.2
HJAP024	611.159	593.153	610.154	C27H30O16	[M+H]+	Kaempferol-6,8-di-C-glucoside*	Flavonoids	Flavonols	-	-	-	98274.1	32877.6	113489	80530.7	161342	91642.4	122858	59674	41001.2	172954	101557	88131	108226	143519	96349.1	98323.2	160185	98597.5	71428.8	72836.2	77051
Lmsp004137	289.071	163.039	288.063	C15H12O6	[M+H]+	3,4,2',4',6'-Pentahydroxychalcone	Flavonoids	Chalcones	C15525	ko00941,ko01100	73692-51-0	490022	508447	676424	666477	500689	635370	807505	373982	365924	583152	584556	321640	589820	488729	491221	558099	568018	628406	542412	531547	429922
Wmkp002590	595.186	127.039	594.159	C27H30O15	[M+H]+	5,7-Dihydroxy-4-methoxyflavone-3-O-xylose-(1-6)-glucose	Flavonoids	Flavones	-	-	-	809194	1.11045e+06	1.06108e+06	1.14192e+06	1.27236e+06	953158	1.1443e+06	1.09024e+06	973339	933640	764870	777806	1.05099e+06	1.01103e+06	752793	914687	911544	957397	1.81457e+06	1.48167e+06	1.3116e+06
pmb2976	755.204	447.2	756.211	C33H40O20	[M-H]-	Chrysoeriol-8-C-arabinoside-7-O-Sophoroside	Flavonoids	Flavones	-	-	-	13242.4	19712	20958.2	24898.1	22918.6	20749.1	14859.7	33196.1	24517.3	26749.5	15409.3	19712	21738	40127	34661.3	10376.6	30119.9	18866.5	38417.6	45409.5	20940.6
Hmyp002315	303.04	257.045	302.042	C15H10O7	[M+H]+	3,5,7,4'-Tetrahydroxy-Coumaronochromone	Others	Chromone	-	-	-	174436	649460	607887	290854	413069	543183	217051	558641	469717	355349	207337	449089	443840	177799	256601	357218	285755	251187	256278	292179	392288
Lmyp004318	595.145	287.056	594.137	C30H26O13	[M+H]+	Kaempferol-3-O-(6''-p-Coumaroyl)galactoside*	Flavonoids	Flavonols	-	-	-	1.86849e+06	1.5657e+06	1.61461e+06	1.68512e+06	1.29379e+06	1.31799e+06	1.35601e+06	1.34901e+06	727148	1.48791e+06	1.36629e+06	1.33314e+06	1.56074e+06	1.10701e+06	1.23111e+06	1.36826e+06	1.23452e+06	1.70768e+06	1.30049e+06	535785	439317
pme3154	147.066	59.0139	148.074	C6H12O4	[M-H]-	Mevalonic acid	Organic acids	Organic acids	C00418	ko00900,ko01100,ko01110	150-97-0	219884	217522	254389	178133	239420	187738	245480	228579	143932	270083	288093	148636	169740	227690	223701	299088	234910	205918	9	9	9
pma0101	293.161	163.039	292.154	C14H20N4O3	[M+H]+	Caffeoylagmatine	Alkaloids	Phenolamine	-	-	-	154935	166024	135543	54076.9	171121	76051.7	61758.9	128354	87540.2	9	9	9	9	9	9	65041.2	56895.7	38623.4	9	9	9
Lmsn006257	737.136	300.999	738.143	C35H30O18	[M-H]-	Phloretin-4'-O-[4',6'-O-(S)-HHDP]-β-D-glucoside	Flavonoids	Chalcones	-	-	-	8793.97	6574.61	7184.87	5115.35	6346.56	8079.07	9670.3	11995.4	12498.7	11109.5	10080	9374.04	10958.7	4918.62	12360.2	6999.88	10081	6858.26	7447.55	4715.68	8067.88
mws0182	151.04	106.9	152.047	C8H8O3	[M-H]-	4-Hydroxyphenylacetic acid	Phenolic acids	Phenolic acids	C00642	ko00350,ko00360,ko01100	156-38-7	27129.7	20972	23519	20940.2	14931.6	28381.8	21576.1	5262.63	31208.7	13473.6	17532.9	10201.2	9	9	9	28306.8	27633.1	35056.9	61715.9	65918.3	61318.8
mws0976	243.062	153	244.07	C9H12N2O6	[M-H]-	β-Pseudouridine	Nucleotides and derivatives	Nucleotides and derivatives	C02067	ko00240,ko01100	1445-07-4	55841	45104	70930.4	31543.5	35939.9	35667.4	37119.1	33380.4	66330.9	30838.9	45184.1	36417.9	46292.1	68577.7	47441	97425.3	125039	84689.9	82594.5	75803.9	66045.5
pmp000013	507.15	345.09	506.142	C24H26O12	[M+H]+	Eupatilin-7-O-glucoside	Flavonoids	Flavones	-	-	-	9	9	9	46953.5	44884.2	12727.2	31425.3	31135	33806.7	30615.1	27367.1	43223.5	37193.4	28482.1	10133.7	25851.3	27888	25853.7	14248.5	22949.4	39773.3
pmb0725	669.181	331.081	668.174	C33H32O15	[M+H]+	Tricin-7-O-(2''-feruloyl)glucoside	Flavonoids	Flavones	-	-	-	19157.5	24075.7	16134.8	12436	21749.4	9343.1	20832.4	14942.3	13739.5	12436.2	9587.7	10357.4	15284.2	14509.6	8420.79	13054.8	15546.1	13860.3	7827.29	5308.48	12478.3
Lmhn002379	633.072	301	634.079	C27H22O18	[M-H]-	Strictinin*	Tannins	Tannin	-	-	517-46-4	341785	196393	187755	218883	219639	173534	182573	288654	326155	225368	172637	255148	39482.6	196563	226006	138086	317024	158468	144472	157828	118361
MWSslk160	633.074	301.001	634.081	C27H22O18	[M-H]-	Corilagin*	Tannins	Tannin	C10219	-	23094-69-1	341785	196393	187755	218883	219639	173534	182573	288654	326155	225368	172637	255148	39482.6	196563	226006	138086	317024	158468	144472	157828	118361
MWSHY0161	595.145	287.057	594.137	C30H26O13	[M+H]+	Kaempferol-3-O-(6''-p-Coumaroyl)glucoside (Tiliroside)*	Flavonoids	Flavonols	C17140	-	20316-62-5	1.87161e+06	1.83305e+06	918892	1.5946e+06	1.31454e+06	1.49651e+06	1.07093e+06	1.70988e+06	1.19032e+06	522688	1.48019e+06	1.72633e+06	1.20331e+06	1.22062e+06	1.13092e+06	1.36623e+06	1.97961e+06	715911	1.15567e+06	982788	1.0675e+06
pmp000596	627.156	465.1	626.148	C27H30O17	[M+H]+	Quercetin-3-O-(2''-O-galactosyl)glucoside	Flavonoids	Flavonols	-	-	56782-99-1	411676	542577	582197	563026	471207	390140	384107	553945	479510	519606	432865	280442	299704	462488	198006	364073	226550	219006	198006	286574	316370
mws0232	377.146	243	376.138	C17H20N4O6	[M+H]+	Riboflavin (Vitamin B2)	Others	Vitamin	C00255	ko00740,ko01100,ko01110,ko01240,ko02010	83-88-5	105449	111555	96729.3	120827	104333	93631.4	130029	90636.1	107508	97428.6	103463	117521	99713.4	103736	62053.9	93980.3	117521	96324.2	417911	373666	520434
Cmzn005251	433.113	271.062	434.121	C21H22O10	[M-H]-	6-O-Caffeoylarbutin	Phenolic acids	Phenolic acids	-	-	136172-60-6	9	9	9	85675.8	72621.2	94167.2	9	9	9	9	69780.7	91773.2	61449.2	56661.2	63790.7	9	9	9	119181	81399.2	93369.2
Li512113	451.088	391.037	452.096	C20H20O12	[M-H]-	Maleoyl-caffeoylquinic acid	Phenolic acids	Phenolic acids	-	-	-	97577.2	94605.4	75115.3	96394.6	81620.4	107641	70533	66519.6	80023.5	64893	56908.7	95147	55646.6	61042	73382.3	43767.8	52161.7	47912	58643.2	80426	74984.4
Lmmn003323	271.228	225.22	272.235	C16H32O3	[M-H]-	2-Hydroxyhexadecanoic acid	Organic acids	Organic acids	-	-	764-67-0	411025	290044	185202	136697	168354	188919	153010	156766	214375	169267	167409	121228	177256	175978	170713	171632	222076	187196	152632	166352	177318
Lmsn004334	809.121	300.999	810.128	C37H30O21	[M-H]-	1-O-Feruloyl-3-O-galloyl-4,6-(S)-HHDP-β-D-glucose	Phenolic acids	Phenolic acids	-	-	-	26602.8	14883.2	24659	6292.36	11365.6	9895.05	10376.6	9085.86	20549.2	9791.59	16271.8	8452.04	9	9	9	9845.53	17691	12716.4	18320.3	8993.65	7051.45
Hmgp002121	609.184	463.08	608.176	C31H28O13	[M+H]+	Hispidulin-7-O-(6''-O-p-Coumaroyl)Glucoside	Flavonoids	Flavones	-	-	-	470608	678107	479574	656884	661600	542231	407854	559134	316302	816964	553021	193252	415489	478846	389878	732288	394186	492422	456864	667497	482026
pmb2653	649.1	145	650.227	C24H42O20	[M-H]-	DMelezitose O-rhamnoside	Others	Saccharides	-	-	-	15548.6	17399.9	13030.5	20564.2	18008.1	14282	16346.8	12866.2	12126.8	15342.8	28558	21825.9	14236.3	44234.5	33285.1	29354.8	12887.8	28825.7	16086.5	15547.4	24332.6
Lmbp003208	385.116	223.063	384.106	C17H20O10	[M+H]+	Fraxidin-8-O-glucoside	Lignans and Coumarins	Coumarins	-	-	-	7564.32	24787.5	8408.2	19868.8	16171.4	18481.3	27752.6	21558.3	16416.3	19308.9	21553.3	25115.4	23218.7	5401.82	22043.2	9	9	9	27292.2	31457.7	21465.7
mws4053	455.353	455.353	456.36	C30H48O3	[M-H]-	Ursolic acid	Terpenoids	Triterpene	C08988	-	77-52-1	90495.5	81137.4	101308	148571	97043.9	177486	88713.9	110993	116745	93849.6	61514.2	141430	101022	103499	123466	144472	126997	127743	171787	169763	195816
pmb2497	197	153	198.053	C9H10O5	[M-H]-	4-Hydroxy-3-methoxymandelate	Phenolic acids	Phenolic acids	C05584	ko00350,ko01100	55-10-7	21575.1	13252.9	33559.7	12198.1	23713.4	14577.2	24246.3	31171.5	14313.2	21575.1	21998.3	20936.9	18287.2	10868.3	21202	22374.3	21457.3	11927.5	37832.4	27031.5	37896.5
mws1155	181.072	101.02	182.079	C6H14O6	[M-H]-	D-Mannitol*	Others	Saccharides	C00392	ko00051,ko01100,ko02010	69-65-8	18947.9	18359.1	16382.3	10663.1	16806.3	9659.41	9026.11	6819.41	13043.4	16177.5	18880.8	11283.9	19539.8	14019.5	16467.2	9659.41	9802.28	8179.5	13785.1	4970.48	18295.4
pme3437	213.076	154.1	212.069	C10H12O5	[M+H]+	Eudesmic acid (3,4,5-trimethoxybenzoic acid)	Phenolic acids	Phenolic acids	-	-	118-41-2	14242.2	16852	14749	33343.7	31747.8	32765.7	17780.8	25023.1	14355.4	16257.8	17373.6	32776.8	26133.3	31374.7	16561.7	14499.5	26002.9	23610.5	19093.2	27320.7	22644.9
pmp000273	563.155	139.039	562.148	C30H26O11	[M+H]+	Gambiriin B3	Tannins	Tannin	C17777	-	76236-90-3	67431.3	74624.6	66139.2	66326.1	66145.2	51168.9	70240.4	58419.2	84198.5	80473.8	57471.1	82881.9	91944.1	50062.4	56130	77544.8	68315.9	65130.7	98177.4	108558	87351.7
pme2237	181.072	101	182.079	C6H14O6	[M-H]-	Dulcitol*	Others	Saccharides	C01697	ko00052,ko01100	608-66-2	90082.1	58147.9	98509.8	39321.9	42056	30792.9	51109.2	50050.3	48279.2	80600.9	41012.7	43088.9	38855.7	56096.6	61743	47760.1	55850.3	74425.4	52168.3	39979.6	58667
MWS3020	145.133	86.0961	144.126	C7H16N2O	[M+H]+	N-Acetylcadaverine	Alkaloids	Alkaloids	-	-	32343-73-0	374864	472126	518490	421235	479107	495010	495459	420277	467095	521482	439678	425565	479605	442074	472624	407275	469468	436087	461033	460660	461983
MWS0502	90.055	61.0281	89.0477	C3H7NO2	[M+H]+	β-Alanine	Amino acids and derivatives	Amino acids and derivatives	C00099	ko00240,ko00410,ko00640,ko00770,ko01100,ko01110,ko01240	107-95-9	47280.9	58013.5	94422.1	77896.1	78859.3	49808.9	62999.9	76171.7	64316.9	60515.9	66508.6	11010.9	73311.9	70466.1	70663.4	68978	71662	65857.3	76210.2	80579.9	61295.9
pmp001105	757.219	287.055	756.211	C33H40O20	[M+H]+	Kaempferol-3-O-neohesperidoside-7-O-glucoside*	Flavonoids	Flavonols	-	-	-	35185.1	29261.1	35497.2	42117.2	27741.5	37085.6	16634.8	39310.6	41887.6	19900.9	24420.2	24091.8	19090.9	10376.6	24047.1	9	9	9	9	9	9
pme3968	166.072	149.05	165.065	C6H7N5O	[M+H]+	7-Methylguanine	Nucleotides and derivatives	Nucleotides and derivatives	C02242	-	578-76-7	519082	161363	526682	196418	95326.7	423763	508704	164813	562877	434398	9	393484	191081	153546	496868	205349	432126	192521	510307	481364	514431
Zmlp003063	741.226	433.115	740.209	C33H40O19	[M+H]+	Luteolin-7-O-(2''-O-rhamnosyl)rutinoside*	Flavonoids	Flavones	-	-	-	90238.1	72437.7	81376.2	87035.9	81376.2	98098.9	66777.6	74335.3	104595	49151.2	59416.3	89835.2	26023.7	59192.9	45963.2	43511.8	52795.4	40278.8	47986.4	66489.6	28328.6
HJN037	183.03	124.02	184.037	C8H8O5	[M-H]-	4-O-Methylgallic Acid	Phenolic acids	Phenolic acids	-	-	4319-02-2	58053.1	57205.1	22434.6	68800.1	40998.6	52601.1	37131.1	41772.1	204981	37904.6	64977.1	44064.1	51827.6	37904.6	281557	46383.1	51054.1	105973	71165.1	33263.6	30169.6
Hmmp002073	903.249	741.2	902.241	C39H50O24	[M+H]+	Apigenin-7-O-rutinoside-4'-O-Sophoroside*	Flavonoids	Flavones	-	-	-	10239.1	14524.2	11517.9	10241.5	24266.2	12627.3	16746.3	24260.5	12574.2	17673.8	8302.22	22363	11526.7	11828.7	23955.7	20123.1	11165.4	21270.8	17575.1	28178.3	20832.9
Lmmn002260	551.213	389.167	552.221	C27H36O12	[M-H]-	5'-Methoxyisolariciresinol-9'-O-glucoside	Lignans and Coumarins	Lignans	-	-	-	72663.7	81707.3	59219.7	107365	86102.7	81056.1	72929.7	73594	78331.3	68378.6	75081.6	78740.7	92510.5	63918	70008.2	90498.5	51824	62345.9	81080.1	103626	100262
Lmgn000242	177.041	113.024	178.048	C6H10O6	[M-H]-	4,5,6-Trihydroxy-2-oxohexanoic acid	Organic acids	Organic acids	C01216	ko00052,ko01100	56742-44-0	45318.6	21716.9	10378.5	19233.9	13623.7	33939.7	15906.6	42267.4	23189.7	17510.2	22527.4	14935.1	26501.6	44956.2	16968.4	19215.5	23202.9	21209.9	13623.7	7179.82	17231.6
HJN102	677.173	515.137	678.158	C34H30O15	[M-H]-	3,4,5-Tricaffeoylquinic acid	Phenolic acids	Phenolic acids	-	-	86632-03-3	75919.3	67942.8	105449	26354.9	57241.3	68849.1	85730.1	36955.3	48481.7	62010.5	48984.2	63873	37296.3	43871.7	28170.3	28924.3	45092.3	36644.3	40577.8	20484.9	39861.6
Lmmp003042	169.049	123.044	168.042	C8H8O4	[M+H]+	Protocatechuic Acid Methyl Ester	Phenolic acids	Phenolic acids	-	-	2150-43-8	47183.1	47887.2	51028.1	34601.1	46776.3	42093.3	9	49999.5	53506.1	43233.2	37325.7	28187	37100.2	50919.7	34307	39784.7	33817	30107	9	20072.7	35232
HJAP136	919.271	303.05	918.264	C39H50O25	[M+H]+	Quercetin-3-O-(2''-O-rhamnosyl)rutinoside-7-O-glucoside	Flavonoids	Flavonols	-	-	-	9	9	9	12563.8	8946.25	18138.3	10005.3	10572.3	7304.86	8956.84	5941.62	23349.3	14323.3	9898.59	7477.82	8342.5	11063.4	9963.32	4153.32	16007.8	6181.03
MWSHY0064	625.174	317.065	624.169	C28H32O16	[M+H]+	Isorhamnetin-3-O-neohesperidoside*	Flavonoids	Flavonols	-	-	55033-90-4	728022	809629	1.03789e+06	888653	882830	1.94945e+06	621482	976783	2.05598e+06	978250	802480	633882	669529	718620	1.00545e+06	633882	763951	816081	981389	1.0545e+06	1.0055e+06
Hmln000659	331.069	169.01	332.075	C13H16O10	[M-H]-	3-O-Galloyl-D-glucose*	Phenolic acids	Phenolic acids	-	-	-	6.73397e+07	9.24259e+07	9.03944e+07	5.57081e+07	5.81943e+07	6.89643e+07	5.99027e+07	1.28003e+07	5.12723e+07	4.44268e+07	5.62939e+07	5.58189e+07	2.78795e+07	5.88702e+07	6.60674e+07	3.57544e+07	4.82115e+07	4.79387e+07	1.98549e+07	5.0178e+07	4.67864e+07
MWS4414	145.049	57.0334	144.042	C6H8O4	[M+H]+	trans-2-Butene-1,4-dicarboxylic Acid	Organic acids	Organic acids	-	-	4436-74-2	9	9	9	9	9	9	9	9	9	110139	143408	100695	194880	147980	143159	244291	131883	271785	162001	134126	196214
MWSmce668	505.994	158.926	506.996	C10H16N5O13P3	[M-H]-	ATP; Adenosine 5'-Triphosphate	Nucleotides and derivatives	Nucleotides and derivatives	C00002	ko00190,ko00195,ko00230,ko00908,ko00998,ko01100,ko01110,ko01240	56-65-5	26740.3	39065.7	56666.2	40733.3	44091.4	25828.2	55276.3	22087.7	36646.2	38865.8	32565.6	30307.8	9	9	9	73946.8	55789.5	36808.8	4975.21	4762.07	4204.24
MA10107783	207.03	119.053	208.037	C10H8O5	[M-H]-	3-[(1-Carboxyvinyl)oxy]benzoic acid	Phenolic acids	Phenolic acids	C20772	ko00130,ko01100,ko01110,ko01240	16929-37-6	13001.2	8819.71	8865.8	22537.3	12229.4	5644.8	17928.6	33170.1	5858.85	13046.1	11414.6	14560.8	13695.2	13856.5	22651.7	15222.2	96530.5	79252.5	33166.7	46909.2	48677.3
pme1002	138.091	103	137.084	C8H11NO	[M+H]+	L-Tyramine	Alkaloids	Alkaloids	C00483	ko00350,ko00950,ko01100,ko01110,ko01240	51-67-2	9	9	9	72044.5	15279	25218.6	41536	11757.2	67127.2	16741.2	63384.7	22265.8	47293.7	32288.8	74473.2	61719	58100.8	62460.9	28208.5	31843.2	47063.8
pmb0998	364.065	152.1	363.058	C10H14N5O8P	[M+H]+	Guanosine 5'-monophosphate	Nucleotides and derivatives	Nucleotides and derivatives	C00144	ko00230,ko01100	85-32-5	20764.2	25968	15995.7	13105.9	14976.5	9874.59	10621.8	12873.5	14704	13663.1	24798.1	6114.36	16481	11476.7	21335.3	7833.54	9097.23	14436.6	470224	283350	314698
Xmyp004678	727.208	287.054	726.201	C32H38O19	[M+H]+	Kaempferol-3-O-(2-O-Xylosyl-6-O-Rhamnosyl)Glucoside	Flavonoids	Flavonols	-	-	-	76518.4	79724.5	92028.2	140664	45288.9	141029	67836.8	90787.3	202070	70861.3	66433.3	108651	28067	64404.9	35931.2	9	9	9	56903.9	56628.4	41451.2
pmb2871	315.072	153.019	316.079	C13H16O9	[M-H]-	1-O-Gentisoyl-β-D-glucoside*	Phenolic acids	Phenolic acids	-	-	23445-11-6	1.60024e+06	1.86294e+06	1.65708e+06	767515	750281	791753	1.9179e+06	552175	1.78419e+06	684435	1.91435e+06	1.75641e+06	816234	2.06372e+06	1.87061e+06	728445	711271	624861	537483	599954	430029
pme1210	150.058	61	149.051	C5H11NO2S	[M+H]+	L-Methionine	Amino acids and derivatives	Amino acids and derivatives	C00073	ko00270,ko00966,ko00970,ko01100,ko01110,ko01210,ko01230,ko01240	63-68-3	313985	168974	202997	9840.85	181730	158825	295071	315354	173721	274240	216917	88981.9	176051	216629	220730	282306	238429	290247	152692	130743	292647
mws0629	281.113	166	280.106	C13H16N2O5	[M+H]+	L-Aspartyl-L-Phenylalanine	Amino acids and derivatives	Amino acids and derivatives	-	-	13433-09-5	67714	51105.1	57575.2	33549.6	87199.2	45671.8	94783.8	44910.6	41092.5	84253.4	51464.7	37753.6	61872.5	56837.1	88164.8	97438.5	87841.8	76961.7	73538.4	86941.9	97380.8
Zmjp004610	537.16	375.108	536.153	C25H28O13	[M+H]+	5,4'-Dihydroxy-3,6,7,3'-tetramethoxyflavone-4'-O-glucoside	Flavonoids	Flavones	-	-	23279-19-8	22204.1	33581.7	20685.3	38916	34124.1	35762.7	31058.3	27925	14631.7	16484.1	34532.5	37445.9	34470.7	26838.2	50970.4	38821.4	16788.2	40565.5	37351.4	26569.2	49125.9
MWSHY0104	449.108	287.062	448.101	C21H20O11	[M+H]+	Luteolin-7-O-glucoside (Cynaroside)*	Flavonoids	Flavones	C03951	ko00944	5373-11-5	1.91361e+07	2.12156e+07	1.58491e+07	2.17422e+07	2.09381e+07	1.42192e+07	1.18156e+07	1.88657e+07	1.31989e+07	8.35175e+06	1.65207e+07	1.96495e+07	1.3009e+07	1.50464e+07	1.5513e+07	2.02478e+07	1.90111e+07	1.74158e+07	1.69618e+07	1.36734e+07	1.14401e+07
pmb2787	293.212	275.1	294.219	C18H30O3	[M-H]-	9-Oxo-10E,12Z-octadecadienoic acid	Lipids	Free fatty acids	C14766	ko00591	54232-59-6	9	9	9	9	9	9	12814.1	12314.7	10831.7	8521.33	21026.2	10392.7	12873.5	13786.5	27142.1	26995.1	27206.3	25721.6	26273.1	17591.5	18365.2
Lmxn006423	150.002	122.007	151.009	C7H5NOS	[M-H]-	2(3H)-Benzothiazolone	Alkaloids	Alkaloids	-	-	934-34-9	14786.2	14048.5	12815.9	7151.25	12300.3	6432.88	14312.1	11350.8	14225.1	10605.4	13089.9	11039.1	12619.2	8647.58	11090.9	9142.73	12083.1	8869.55	9	9	9
Zmgn002106	206.084	58.0299	207.089	C11H13NO3	[M-H]-	N-Acetyl-L-phenylalanine	Amino acids and derivatives	Amino acids and derivatives	C03519	ko00360,ko01100	2018-61-3	50077	19308.8	105622	85786	91092.8	89777.9	30876.9	119219	27286.9	46794.9	35179.2	78292.1	77716.2	88426.8	100847	37117.5	137514	102478	121413	89055.3	44104.2
Zmdp000441	178.053	88.04	177.046	C6H11NO3S	[M+H]+	3-(Allylsulphinyl)-L-alanine	Amino acids and derivatives	Amino acids and derivatives	-	-	17795-26-5	9	61163.4	24994.5	68257.8	96227.2	41084.8	33861.2	83944.7	9	33965.2	27272.5	36670.7	28530.5	73175	9	33415.3	30968.5	28958.2	9	9	9
Lmgn002679	93.0346	75.0244	94.0419	C6H6O	[M-H]-	Phenol	Phenolic acids	Phenolic acids	C00146	ko00350,ko01100	108-95-2	9	9	9	26081.8	14892	15973.2	7777.16	8624.96	9346.78	16004.8	11681.5	21844.3	19953.2	21159	19953.2	15675.3	17904.7	11676.3	13044.1	5453.93	11368.2
MWSmce486	503.162	383.12	504.169	C18H32O16	[M-H]-	Manninotriose	Others	Saccharides	C05404	ko00052,ko01100	13382-86-0	26666.9	11538.6	12554.9	11825.5	10226.4	11246	18876.1	18574.3	18302.7	18574.3	25077.1	16255.5	22491.2	17779.9	19636.6	24113.7	21961.6	25383.8	14317.8	23096.7	23593
MWSslk135	193.051	147.045	192.042	C10H8O4	[M+H]+	7,8-Dihydroxy-4-methylcoumarin	Lignans and Coumarins	Coumarins	-	-	2107-77-9	9	10735.7	29121.8	13792.8	25845	20783.7	9	9	9	20129.3	30588.5	35993.6	10858.7	20162.7	16538.9	38408.9	15140.1	21179.5	44057.6	37988.9	21482.7
mws0045	449.108	303.05	448.101	C21H20O11	[M+H]+	Quercetin-3-O-rhamnoside(Quercitrin)	Flavonoids	Flavonols	C01750	ko00944	522-12-3	8.02233e+06	8.05691e+06	7.09565e+06	6.67464e+06	6.56265e+06	8.53056e+06	9	8.09243e+06	6.93354e+06	1.05515e+07	5.02631e+06	7.5788e+06	8.96367e+06	7.5407e+06	9.32606e+06	9	6.34761e+06	4.73926e+06	8.59568e+06	3.47605e+06	8.44182e+06
HJN076	563.179	255.066	564.184	C27H32O13	[M-H]-	Pinocembrin-7-O-neohesperidoside	Flavonoids	Flavanones	C09828	-	13241-31-1	9	9	9	9	2210.84	1358.13	3442.41	15886.9	4140.65	20884.3	25789.6	13089.8	38420.7	31655.1	24689.3	14438	14700.5	9884.82	17773	16364	6317.9
MWSmce341	279.159	149.033	278.152	C16H22O4	[M+H]+	Butyl isobutyl phthalate*	Phenolic acids	Phenolic acids	-	-	17851-53-5	1.01906e+07	1.96396e+07	2.20471e+07	7.82923e+06	9.64471e+06	1.54355e+07	1.17922e+07	9.39938e+06	1.62475e+07	1.9052e+07	8.74371e+06	1.91863e+07	9.87872e+06	1.72792e+07	1.54756e+07	7.99402e+06	2.22135e+07	7.5082e+06	1.50573e+07	1.56465e+07	1.56826e+07
MWS2910	242.113	126.066	241.106	C10H15N3O4	[M+H]+	5-Methyl-2'-Deoxycytidine	Nucleotides and derivatives	Nucleotides and derivatives	C03592	-	838-07-3	65706.1	86866.9	74086.8	55494.3	22747.1	55067.8	51536.1	64327.5	80391.2	54105.8	62652.6	35269	41725.2	40967.7	50398.7	53394.5	33082.7	87004.4	13917.5	58177.2	59433.3
Lmsp004721	625.176	317.07	624.169	C28H32O16	[M+H]+	Tamarixetin-3-O-glucoside-7-O-rhamnoside*	Flavonoids	Flavonols	-	-	-	710240	684254	1.05358e+06	940062	1.10563e+06	915541	787283	971537	959453	895596	696809	618192	646550	816803	1.04626e+06	874874	746161	864209	1.15813e+06	1.18386e+06	1.22088e+06
mws2120	291.015	247	292.022	C13H8O8	[M-H]-	Brevifolin carboxylic acid	Phenolic acids	Phenolic acids	-	-	18490-95-4	1.05409e+06	1.45937e+06	1.1613e+06	759422	1.01824e+06	798089	926763	902838	1.02988e+06	1.19957e+06	1.05142e+06	737892	1.00902e+06	1.0093e+06	780571	1.59092e+06	1.05077e+06	944385	1.16849e+06	1.37302e+06	1.24966e+06
