# Supplementary material for: An integrated metabolomic and transcriptomic analysis reveals the dynamic changes of key metabolites and flavor formation over Tieguanyin oolong tea production
Source: Food Chem X. 2023 Oct 21;20:100952. doi: 10.1016/j.fochx.2023.100952 (PMC10618703; doi:10.1016/j.fochx.2023.100952)
Supplement: Supplementary data 2 [file mmc2.xlsx]

## Sheet: Sheet1
Table S2 The significantly changed metabolites
Index	VIP	Fold_Change	Log2FC	Cluster
pmb2657	1.4175	0.492983	-1.02039	WT/FL
Hmlp006964	1.20601	5.65135	2.4986	WT/FL
pmb0876	1.48103	2.12755	1.08919	WT/FL
mws0093	1.45348	2.0215	1.01542	WT/FL
pmb0508	1.00159	0.481283	-1.05504	WT/FL
pme2074	1.44814	12.9043	3.68978	WT/FL
Lmxp010913	1.44968	0.366519	-1.44804	WT/FL
Hmmn003584	1.20994	0.491215	-1.02557	WT/FL
pmb0981	1.33179	0.476042	-1.07084	WT/FL
Hmjp004736	1.4466	2.33187	1.22149	WT/FL
Lmhp010757	1.50185	4.3995	2.13734	WT/FL
Lmjp004941	1.47738	2.50868	1.32693	WT/FL
mws0126	1.46445	2.09041	1.06379	WT/FL
Lmhp009034	1.52414	0.000583923	-10.7419	WT/FL
Lmqp000329	1.25267	0.447203	-1.161	WT/FL
Lmbp000123	1.48071	0.190067	-2.39542	WT/FL
mws0058	1.41575	2.45565	1.29611	WT/FL
Lmgp003989	1.24272	0.428268	-1.22341	WT/FL
mws1200	1.37106	0.265772	-1.91174	WT/FL
Lssp210087	1.36367	0.311352	-1.68338	WT/FL
pmd0130	1.49181	2.38804	1.25582	WT/FL
Lmhp010040	1.52575	2868.98	11.4863	WT/FL
pmb0746	1.35569	7.07128	2.82197	WT/FL
mws1195	1.38494	0.331409	-1.59332	WT/FL
pmb0855	1.35747	2.37972	1.25079	WT/FL
Zmgn000447	1.16445	0.282926	-1.8215	WT/FL
Xmbp001692	1.11833	0.406336	-1.29925	WT/FL
Lmmp006598	1.23076	0.38055	-1.39384	WT/FL
pme0376	1.50433	0.452409	-1.1443	WT/FL
MWSmce689	1.08184	0.00100546	-9.95794	WT/FL
Lmhp010514	1.49323	6.60458	2.72347	WT/FL
Smcp000882	1.52452	2175.94	11.0874	WT/FL
Lmsp003252	1.26417	2.41534	1.27223	WT/FL
mws0248	1.50678	0.414742	-1.26971	WT/FL
pmb0863	1.52485	2122.17	11.0513	WT/FL
pmb3107	1.43882	2.28293	1.19088	WT/FL
Lmyn003971	1.25136	3.90753	1.96626	WT/FL
mws1090	1.43502	0.484191	-1.04635	WT/FL
Zmdp000292	1.37989	0.452045	-1.14546	WT/FL
Lmlp001118	1.39968	2.31354	1.2101	WT/FL
Lmzp004885	1.35418	2.75312	1.46107	WT/FL
pme1228	1.30127	0.252641	-1.98484	WT/FL
Lmcp005411	1.52604	641.032	9.32425	WT/FL
Zmgp004718	1.0613	4319.51	12.0767	WT/FL
Lmlp004754	1.52568	1526.87	10.5764	WT/FL
pme0368	1.40935	0.471381	-1.08503	WT/FL
HX1369	1.52601	11084.7	13.4363	WT/FL
Lmhp009802	1.52574	3047.9	11.5736	WT/FL
pmc0066	1.49059	2.38853	1.25612	WT/FL
Lmsn004384	1.52403	8633.59	13.0757	WT/FL
pme0220	1.52395	29200.5	14.8337	WT/FL
MWSslk092	1.3871	0.0726791	-3.78231	WT/FL
Lmsn002288	1.22724	2.80061	1.48574	WT/FL
mws1050	1.33269	2.16313	1.11312	WT/FL
Zmjp000182	1.37224	0.403059	-1.31094	WT/FL
mws1094	1.46884	0.371158	-1.4299	WT/FL
Cwjp002681	1.24179	2.1343	1.09376	WT/FL
MWSHY0051	1.52463	0.000349822	-11.4811	WT/FL
Zmxp005324	1.32888	2.00792	1.0057	WT/FL
pme0256	1.37373	2.51999	1.33342	WT/FL
Lmmn002274	1.31638	4.14258	2.05053	WT/FL
MWS1875	1.43454	0.477084	-1.06769	WT/FL
Lmhp007598	1.52189	1826.08	10.8345	WT/FL
mad2394	1.31634	0.412219	-1.27852	WT/FL
Jmzn006005	1.3302	0.279641	-1.83835	WT/FL
pme0253	1.16907	0.403759	-1.30843	WT/FL
Lmcp000282	1.16621	0.463546	-1.10922	WT/FL
pme3034	1.52595	0.000363916	-11.4241	WT/FL
Zmdp000972	1.46346	2.44917	1.29229	WT/FL
MWStz070	1.47756	2.65476	1.40858	WT/FL
MWS4525	1.35334	0.181783	-2.45971	WT/FL
pmn001529	1.52591	16215.4	13.9851	WT/FL
mws4163	1.39117	3.43963	1.78225	WT/FL
mws0213	1.2696	0.427069	-1.22746	WT/FL
Lmqn004838	1.22911	0.379715	-1.39701	WT/FL
Lmhp011549	1.52555	15455.1	13.9158	WT/FL
pmp000004	1.29956	2.5757	1.36496	WT/FL
MWSmce482	1.50639	0.404275	-1.30659	WT/FL
pme3011	1.52474	4.41745	2.14321	WT/FL
Zmzn000079	1.40195	0.355702	-1.49126	WT/FL
pme0230	1.44787	0.474125	-1.07666	WT/FL
pme0513	1.41739	0.494689	-1.01541	WT/FL
Zmhp003514	1.3978	2.2129	1.14594	WT/FL
Zmhn002032	1.09627	3.20539	1.6805	WT/FL
Lmqn000213	1.48853	3.7847	1.92018	WT/FL
Lmgp004784	1.42541	0.408893	-1.29021	WT/FL
mws0919	1.52427	25543.2	14.6407	WT/FL
pme2816	1.5259	0.00150935	-9.37185	WT/FL
Lmfp003891	1.52101	4255.47	12.0551	WT/FL
Zmhn002269	1.24982	2.02522	1.01808	WT/FL
pme2960	1.41539	0.361257	-1.4689	WT/FL
mws0250	1.43573	2.32348	1.21629	WT/FL
HJKP000649	1.48251	2.05191	1.03696	WT/FL
Hmfn000531	1.39923	0.376137	-1.41067	WT/FL
MWSHY0106	1.42317	0.44292	-1.17488	WT/FL
mws0044	1.47829	0.344164	-1.53883	WT/FL
Lmbn004847	1.22474	2.16218	1.11249	WT/FL
pma6298	1.52117	0.000703404	-10.4734	WT/FL
pmb0864	1.23787	2.08645	1.06105	WT/FL
pme2651	1.42307	0.369436	-1.4366	WT/FL
Zmyn000110	1.29815	0.406732	-1.29785	WT/FL
pme2117	1.41223	0.433842	-1.20476	WT/FL
MWS2066	1.45441	0.475762	-1.07169	WT/FL
Zmyn000083	1.48527	0.212353	-2.23546	WT/FL
mws0853	1.51479	877.747	9.77766	WT/FL
pmb0789	1.40769	2.23902	1.16287	WT/FL
Lmhp008513	1.35087	5.99285	2.58324	WT/FL
pmb0865	1.25449	2.2182	1.14939	WT/FL
Lmhp008337	1.52554	534.198	9.06123	WT/FL
Zmdp001857	1.52623	0.000440752	-11.1477	WT/FL
mws0336	1.52524	13320.9	13.7014	WT/FL
MWSmce016	1.26618	0.468156	-1.09494	WT/FL
pmb0296	1.52507	10549.7	13.3649	WT/FL
mws0704	1.28436	0.272077	-1.87791	WT/FL
pme3311	1.32573	0.459105	-1.1231	WT/FL
Zmzn000078	1.47717	0.335215	-1.57684	WT/FL
HJAP011	1.1645	2.07585	1.0537	WT/FL
Zmcn003729	1.29097	2.53494	1.34195	WT/FL
pmb0680	1.526	29009.5	14.8242	WT/FL
Lmsp004450	1.43998	0.302746	-1.72382	WT/FL
MWS0994	1.36793	2.62071	1.38996	WT/FL
HJN083	1.52349	2736.8	11.4183	WT/FL
Lmhp009590	1.52307	0.00019789	-12.303	WT/FL
pmb2804	1.35532	3.55217	1.8287	WT/FL
MWSmce712	1.50766	3914.33	11.9345	WT/FL
pmp000013	1.51822	3872.78	11.9192	WT/FL
Cmzn005251	1.52576	9350.52	13.1908	WT/FL
Lmsn004334	1.32169	0.416556	-1.26342	WT/FL
pme3437	1.5119	2.1346	1.09397	WT/FL
pme2237	1.37543	0.454612	-1.13729	WT/FL
HJAP136	1.52338	1468.46	10.5201	WT/FL
pme1002	1.51678	4168.22	12.0252	WT/FL
pmb2871	1.51452	0.451061	-1.1486	WT/FL
Lmgn002679	1.52458	2109.15	11.0424	WT/FL
HJN076	1.07441	132.518	7.05004	WT/FL
mws0289	1.52959	4.57175	2.19275	T1/FL
Hmlp006964	1.05028	2.9359	1.5538	T1/FL
pmb0876	1.5759	3.69308	1.88482	T1/FL
mws0093	1.52674	2.19618	1.135	T1/FL
mws1295	1.4904	5.50687	2.46123	T1/FL
pme2074	1.55889	47.5394	5.57105	T1/FL
Rfmb087	1.57257	4289.52	12.0666	T1/FL
Hmmn003584	1.36589	0.485724	-1.04179	T1/FL
pmb0981	1.47437	0.393052	-1.34721	T1/FL
Lmhp010757	1.54486	9.93991	3.31323	T1/FL
Lmhp010190	1.55686	4.32835	2.11382	T1/FL
Lmjp004941	1.4728	5.35177	2.42002	T1/FL
mws0126	1.57585	4.05994	2.02146	T1/FL
MWSmce632	1.58035	20083.6	14.2937	T1/FL
Lmdn004267	1.56802	0.488198	-1.03446	T1/FL
Lmhp009034	1.44497	2.8079	1.48949	T1/FL
Lmbp000123	1.50485	0.344224	-1.53858	T1/FL
pmn001610	1.15368	2.50745	1.32622	T1/FL
pmb0880	1.58066	2064.13	11.0113	T1/FL
mws0058	1.47135	5.67842	2.50549	T1/FL
mws0924	1.47669	2.62658	1.39318	T1/FL
mws0208	1.47669	2.62658	1.39318	T1/FL
mws1200	1.32148	0.399991	-1.32196	T1/FL
pmd0130	1.57206	4.33139	2.11483	T1/FL
pmd0132	1.55774	3.47231	1.7959	T1/FL
Lmhp008833	1.52397	2.4989	1.3213	T1/FL
Lmhp010040	1.58044	5246.38	12.3571	T1/FL
Lmhp009773	1.45852	3.16922	1.66413	T1/FL
pmb0746	1.21549	3.10139	1.63291	T1/FL
mws1195	1.37076	0.419257	-1.25409	T1/FL
pmb0855	1.5071	4.05068	2.01816	T1/FL
mws0097	1.55284	0.493432	-1.01908	T1/FL
Zmgn000447	1.55636	0.236496	-2.08011	T1/FL
Lmhp008589	1.31054	2.05072	1.03613	T1/FL
MWSmce689	1.08389	11.9043	3.57342	T1/FL
Lmhp010514	1.56293	12.3916	3.63129	T1/FL
Smcp000882	1.5803	3071.75	11.5848	T1/FL
Lmhp008718	1.53276	2.28181	1.19018	T1/FL
pmb0863	1.58048	3628.03	11.825	T1/FL
Lmyn003971	1.0984	2.23367	1.15942	T1/FL
pme3033	1.55059	3.09678	1.63077	T1/FL
Lmzp004885	1.45703	2.577	1.36569	T1/FL
Lmhp009769	1.55163	2.93848	1.55507	T1/FL
pme1228	1.16722	0.371431	-1.42883	T1/FL
pmb2260	1.57501	2.88543	1.52879	T1/FL
Lmcp005411	1.58019	4486.83	12.1315	T1/FL
Zmgp004718	1.54948	1006.87	9.97565	T1/FL
Lmlp004754	1.58071	3114.61	11.6048	T1/FL
pme0368	1.15581	0.424364	-1.23662	T1/FL
HX1369	1.58032	10597.7	13.3715	T1/FL
pmb2406	1.56451	3.48538	1.80132	T1/FL
pme0088	1.49269	3.48425	1.80085	T1/FL
Lmhp009802	1.58045	5212.87	12.3479	T1/FL
Lmhp009890	1.57568	3.19045	1.67376	T1/FL
Lmhp008763	1.5224	2.63783	1.39935	T1/FL
mws1294	1.41103	4.91934	2.29847	T1/FL
pme0422	1.54159	2.88492	1.52853	T1/FL
Lmhp009464	1.58026	1521.86	10.5716	T1/FL
Lmsn004384	1.12854	9001.06	13.1359	T1/FL
pmn001694	1.55923	2.22332	1.15271	T1/FL
pme0220	1.58031	58463.4	15.8352	T1/FL
MWSslk092	1.29569	0.136179	-2.87643	T1/FL
MWSHY0069	1.439	4.24979	2.08739	T1/FL
mws1050	1.47976	2.5348	1.34187	T1/FL
pme3007	1.37342	0.45401	-1.1392	T1/FL
Zmyn004449	1.57969	2321.74	11.181	T1/FL
mws1094	1.51848	0.322892	-1.63088	T1/FL
pmp001251	1.481	2.58061	1.36771	T1/FL
pmc0274	1.56736	2.04072	1.02908	T1/FL
mws1491	1.26882	2.38124	1.25172	T1/FL
Cwjp002681	1.00101	2.0398	1.02843	T1/FL
pmb0874	1.48497	2.70828	1.43738	T1/FL
pme0256	1.44559	2.41116	1.26973	T1/FL
zjbp110819	1.5807	0.000199756	-12.2895	T1/FL
Lmmn002274	1.19273	2.2722	1.18409	T1/FL
mws1293	1.47797	5.48268	2.45488	T1/FL
Lmhp007598	1.58018	8417.52	13.0392	T1/FL
MWS2076	1.57682	0.00031001	-11.6554	T1/FL
mad2394	1.40254	0.445703	-1.16585	T1/FL
Jmzn006005	1.29925	0.407509	-1.2951	T1/FL
mws0574	1.52557	4.6333	2.21204	T1/FL
mws0206	1.52557	4.6333	2.21204	T1/FL
MWS20151	1.51768	2.83553	1.50362	T1/FL
Zmdp000972	1.57483	5.01856	2.32727	T1/FL
MWStz070	1.57567	5.79292	2.53429	T1/FL
MWS4525	1.06327	0.442085	-1.1776	T1/FL
pmn001529	1.57969	26886.2	14.7146	T1/FL
mws4163	1.42878	2.29202	1.19662	T1/FL
Lmcp005197	1.3416	7.13203	2.83431	T1/FL
Lmhp011549	1.58041	35946.7	15.1336	T1/FL
pmb0532	1.38803	0.455232	-1.13533	T1/FL
pmp000004	1.41221	2.27728	1.18731	T1/FL
pme3011	1.56836	10.1962	3.34996	T1/FL
Lmhp001461	1.08792	0.432288	-1.20993	T1/FL
pmn001691	1.5523	3.35561	1.74657	T1/FL
Zmhp003514	1.45572	4.81899	2.26873	T1/FL
mws0520	1.50996	2.87263	1.52237	T1/FL
Lmqn000213	1.5087	2.67913	1.42177	T1/FL
mws0919	1.56865	9661.87	13.2381	T1/FL
pmb0492	1.44747	0.47569	-1.07191	T1/FL
pme2816	1.58097	0.00150935	-9.37185	T1/FL
Hmcp001598	1.58102	0.000141143	-12.7906	T1/FL
Lmfp003891	1.58003	2390.07	11.2228	T1/FL
mws0250	1.57501	4.55686	2.18804	T1/FL
HJKP000649	1.57316	4.73149	2.2423	T1/FL
pmp001270	1.49169	2.31012	1.20797	T1/FL
pmf0348	1.28106	0.479959	-1.05902	T1/FL
Lmbn004847	1.5299	2.98146	1.57602	T1/FL
MWSslk120	1.49146	2.51542	1.3308	T1/FL
pmb0623	1.30251	2.10272	1.07226	T1/FL
Lmhp008801	1.47215	2.23979	1.16336	T1/FL
pmb0864	1.51862	5.43598	2.44254	T1/FL
pme2651	1.54953	0.336762	-1.5702	T1/FL
pme2117	1.46934	0.410589	-1.28423	T1/FL
MWS0687	1.57871	0.000984128	-9.98887	T1/FL
mws0444	1.57677	0.000482416	-11.0174	T1/FL
Lmmn003875	1.5806	2216.14	11.1138	T1/FL
pma0134	1.57985	0.000105382	-13.2121	T1/FL
Zmyn000083	1.51289	0.357288	-1.48484	T1/FL
mws0853	1.101	443.872	8.794	T1/FL
Lmhp008513	1.54289	9.33989	3.22341	T1/FL
pmb0865	1.48332	3.78456	1.92013	T1/FL
mws2125	1.53779	0.280347	-1.83472	T1/FL
Lmhp008337	1.58048	796.082	9.63677	T1/FL
mws0014	1.56515	3.46761	1.79394	T1/FL
Zmdp001857	1.58087	0.000440752	-11.1477	T1/FL
mws0336	1.58021	12990.1	13.6651	T1/FL
Lmhp009190	1.27227	2.72223	1.44479	T1/FL
pmb0296	1.57976	27717.9	14.7585	T1/FL
pme3311	1.46722	0.44893	-1.15544	T1/FL
Zmzn000078	1.53475	0.344008	-1.53949	T1/FL
pmb0680	1.58045	17696.7	14.1112	T1/FL
MWS0994	1.49797	2.64174	1.40149	T1/FL
mws0242	1.49465	5.15917	2.36714	T1/FL
HJN083	1.58042	3023.36	11.5619	T1/FL
Lmhp009590	1.36683	2.04857	1.03462	T1/FL
pmb2804	1.52237	8.95836	3.16323	T1/FL
MWSmce712	1.577	5919.8	12.5313	T1/FL
Lmsn003625	1.57614	0.000609261	-10.6807	T1/FL
pmp000013	1.58045	3569.15	11.8014	T1/FL
HJAP136	1.58033	1032.68	10.0122	T1/FL
Hmln000659	1.06903	0.495584	-1.0128	T1/FL
pme1002	1.56511	4460.02	12.1228	T1/FL
pmb2787	1.58061	1331.87	10.3792	T1/FL
Lmgn002679	1.58034	953.663	9.89734	T1/FL
MWSslk135	1.14278	0.000677259	-10.528	T1/FL
HJN076	1.56668	869.259	9.76364	T1/FL
mws0289	1.44817	5.91111	2.56343	T2/FL
HJN086	1.18602	0.466582	-1.0998	T2/FL
Hmlp006964	1.19326	5.14582	2.3634	T2/FL
mws0367	1.45117	2.4771	1.30865	T2/FL
mws0366	1.45117	2.4771	1.30865	T2/FL
Lmbn005287	1.38734	2.15267	1.10613	T2/FL
MWS80007	1.38734	2.15267	1.10613	T2/FL
Lmbn005923	1.4416	2.60057	1.37883	T2/FL
pmb0876	1.48285	5.53208	2.46782	T2/FL
mws0093	1.479	4.93827	2.30401	T2/FL
mws1295	1.45507	12.2727	3.61738	T2/FL
pme2074	1.48648	47.0759	5.55692	T2/FL
mws1336	1.46728	0.382102	-1.38797	T2/FL
Rfmb087	1.5103	11354.8	13.471	T2/FL
Hmtp000776	1.48751	2.94833	1.5599	T2/FL
pmp001287	1.46899	2.80729	1.48918	T2/FL
Lmhp010757	1.49287	11.8843	3.57098	T2/FL
Lmhp010190	1.46179	4.64922	2.21699	T2/FL
Rfmb091	1.34943	2.24657	1.16773	T2/FL
Lmjp004941	1.50163	5.55016	2.47253	T2/FL
mws0126	1.49791	5.25207	2.39288	T2/FL
MWSmce632	1.51058	68257.1	16.0587	T2/FL
Hmln002806	1.50031	0.43254	-1.2091	T2/FL
Lmhp009034	1.33981	4.42399	2.14535	T2/FL
Lmbp000123	1.13152	0.441186	-1.18054	T2/FL
pmn001610	1.19749	3.4823	1.80004	T2/FL
pmb0880	1.51052	2391.98	11.224	T2/FL
mws0058	1.5081	5.55101	2.47275	T2/FL
Lmgp003989	1.40593	0.430492	-1.21594	T2/FL
mws0924	1.40476	3.24016	1.69606	T2/FL
mws0208	1.40476	3.24016	1.69606	T2/FL
mws1200	1.35129	0.286835	-1.80171	T2/FL
mws1014	1.48774	2.51434	1.33018	T2/FL
pmd0130	1.49412	5.3054	2.40746	T2/FL
mws0256	1.28134	2.18489	1.12756	T2/FL
pmd0132	1.45634	4.83058	2.2722	T2/FL
Lmhp008833	1.37376	3.43323	1.77957	T2/FL
Lmhp010040	1.51119	6091.37	12.5726	T2/FL
Lmhp009773	1.50883	0.000197362	-12.3069	T2/FL
pmb0746	1.29246	4.14383	2.05096	T2/FL
mws1195	1.36478	0.325179	-1.62069	T2/FL
pmb0855	1.46225	5.53728	2.46918	T2/FL
Zmgn000447	1.45826	0.299424	-1.73974	T2/FL
Xmbp001692	1.41309	0.409361	-1.28856	T2/FL
Lmmp006598	1.16433	0.494075	-1.0172	T2/FL
pme0376	1.50153	0.491397	-1.02504	T2/FL
pme0006	1.45387	2.3704	1.24513	T2/FL
Lmhp008589	1.22375	2.34788	1.23136	T2/FL
MWSmce689	1.12139	39.1243	5.28999	T2/FL
pme2954	1.51125	1.47325e-05	-16.0506	T2/FL
Lmhp010514	1.49597	15.1749	3.92361	T2/FL
MWS5169	1.22823	2.62333	1.3914	T2/FL
Lmhp009129	1.42232	2.63378	1.39713	T2/FL
pmb2319	1.42232	2.63378	1.39713	T2/FL
Smcp000882	1.51091	3136.44	11.6149	T2/FL
Lmsp003252	1.21782	2.71164	1.43917	T2/FL
Lmhp008718	1.46902	2.93253	1.55215	T2/FL
pmb0863	1.50907	5840.9	12.512	T2/FL
pmb3107	1.45826	2.10911	1.07663	T2/FL
Lmyn003971	1.08039	2.35054	1.23299	T2/FL
pme3033	1.48082	2.91054	1.54129	T2/FL
MWSmce200	1.51114	8413.92	13.0386	T2/FL
Lmzp004885	1.47753	3.26164	1.7056	T2/FL
Lmhp009769	1.42494	3.9883	1.99578	T2/FL
pmb2799	1.51106	0.000753284	-10.3745	T2/FL
pmb2260	1.47157	4.14604	2.05173	T2/FL
Lmcp005411	1.50053	25158.5	14.6188	T2/FL
Lmlp004754	1.5109	4937.87	12.2697	T2/FL
HX1369	1.51121	10468.8	13.3538	T2/FL
pmb2406	1.4877	4.55243	2.18664	T2/FL
pme0088	1.40152	4.06422	2.02298	T2/FL
Lmhp009802	1.51119	6043.19	12.5611	T2/FL
MWSmce328	1.47191	0.452041	-1.14547	T2/FL
Lmhp009890	1.47776	4.01573	2.00566	T2/FL
Lmhp008763	1.35323	4.07407	2.02647	T2/FL
mws1294	1.4061	11.1313	3.47655	T2/FL
pmc0066	1.43427	2.02504	1.01795	T2/FL
pme0422	1.47531	3.60135	1.84854	T2/FL
Lmhp009464	1.50883	2200.6	11.1037	T2/FL
Lmsn004384	1.07529	9758.22	13.2524	T2/FL
pmn001694	1.37406	4.95352	2.30846	T2/FL
pme0220	1.51106	101614	16.6327	T2/FL
MWSslk092	1.16829	0.193902	-2.3666	T2/FL
MWSHY0069	1.50705	4.3494	2.12082	T2/FL
mws1050	1.448	3.10546	1.63481	T2/FL
Zmyn004449	1.51076	4826.59	12.2368	T2/FL
mws1094	1.49783	0.288668	-1.79252	T2/FL
pme1383	1.45051	2.22367	1.15294	T2/FL
pmp001251	1.40172	3.03428	1.60135	T2/FL
pmc0274	1.48662	3.05703	1.61213	T2/FL
Zmlp007578	1.32772	2.23609	1.16098	T2/FL
mws1491	1.28252	3.12449	1.64362	T2/FL
Cwjp002681	1.14176	2.39908	1.26248	T2/FL
pmb0874	1.37223	3.08409	1.62484	T2/FL
pme0256	1.40651	3.95	1.98185	T2/FL
mws0921	1.24517	2.53279	1.34073	T2/FL
Lmmn002274	1.12474	2.3554	1.23597	T2/FL
mws1293	1.43878	13.4562	3.7502	T2/FL
pme0021	1.45963	2.94212	1.55686	T2/FL
MWS1875	1.45915	0.463891	-1.10814	T2/FL
Lmhp007598	1.50913	20894.9	14.3509	T2/FL
MWS20185	1.41502	2.07095	1.0503	T2/FL
mad2394	1.38142	0.223857	-2.15935	T2/FL
Jmzn006005	1.32574	0.291916	-1.77638	T2/FL
mws0574	1.46114	2.91384	1.54292	T2/FL
mws0206	1.46114	2.91384	1.54292	T2/FL
MWS20151	1.3561	3.30133	1.72305	T2/FL
Zmdp000972	1.47771	5.45313	2.44708	T2/FL
MWStz070	1.487	7.12215	2.83231	T2/FL
pmn001529	1.51094	35884.7	15.1311	T2/FL
Lmtn002233	1.34969	0.476222	-1.07029	T2/FL
mws4163	1.44699	3.39465	1.76326	T2/FL
Lmcp005197	1.35974	16.0169	4.00152	T2/FL
Lmhp011549	1.51065	52973.2	15.693	T2/FL
Hmpn005101	1.35553	0.449487	-1.15365	T2/FL
pmp000004	1.47313	2.96209	1.56661	T2/FL
MWSmce482	1.48275	0.438691	-1.18872	T2/FL
pme3011	1.49516	8.56384	3.09826	T2/FL
mws0258	1.31665	2.35424	1.23526	T2/FL
mws1587	1.31665	2.35424	1.23526	T2/FL
Zmzn000079	1.20909	0.443344	-1.1735	T2/FL
Lmhp001461	1.21248	0.43439	-1.20294	T2/FL
Li512115	1.46634	0.476681	-1.0689	T2/FL
MWSmce346	1.44057	0.425912	-1.23137	T2/FL
YC512117	1.51019	1728.8	10.7556	T2/FL
Lmmn004625	1.33253	0.428557	-1.22244	T2/FL
pmn001691	1.44918	8.18408	3.03282	T2/FL
Lmhp009187	1.51053	927.968	9.85793	T2/FL
Zmhp003514	1.51072	4.42469	2.14558	T2/FL
mws0520	1.44647	2.78026	1.47522	T2/FL
Lmqn000213	1.47288	4.27838	2.09706	T2/FL
Lmgp004784	1.4315	0.487527	-1.03644	T2/FL
mws0919	1.43347	42062.5	15.3602	T2/FL
pmb0492	1.21976	0.39047	-1.35672	T2/FL
Lmfp003891	1.50806	2655.66	11.3749	T2/FL
mws0250	1.46662	5.66339	2.50167	T2/FL
HJKP000649	1.46391	5.75033	2.52365	T2/FL
Lmsn006036	1.51068	0.000665034	-10.5543	T2/FL
MWS2984	1.36335	2.16345	1.11333	T2/FL
MWSHY0106	1.40728	0.423124	-1.24085	T2/FL
mws0044	1.46599	0.335922	-1.5738	T2/FL
pmp001270	1.35561	3.36427	1.7503	T2/FL
Lmbn004847	1.4799	7.83399	2.96975	T2/FL
MWSslk120	1.47556	4.44687	2.15279	T2/FL
Lmhp008801	1.45609	3.61665	1.85465	T2/FL
pmb0864	1.46527	7.0877	2.82532	T2/FL
pme2651	1.48954	0.331974	-1.59086	T2/FL
pme2117	1.47738	0.467519	-1.0969	T2/FL
Lmmn003875	1.50329	3738.48	11.8682	T2/FL
Lmsp004521	1.37546	0.49802	-1.00572	T2/FL
pma0134	1.46793	0.246341	-2.02127	T2/FL
Zmyn000083	1.39883	0.238491	-2.06799	T2/FL
mws0853	1.06346	351.372	8.45686	T2/FL
pmb0789	1.37231	2.24808	1.16869	T2/FL
Lmhp008513	1.49563	25.4769	4.67112	T2/FL
pmb0865	1.37433	4.30745	2.10683	T2/FL
mws2125	1.45907	0.25005	-1.99971	T2/FL
mws0001	1.20099	2.20446	1.14043	T2/FL
Lmhp008337	1.51094	1415.73	10.4673	T2/FL
mws0014	1.10782	3.2827	1.71488	T2/FL
mws0336	1.50607	12740.5	13.6371	T2/FL
Lmhp009190	1.45001	6.8648	2.77922	T2/FL
pmb0296	1.51064	31452.7	14.9409	T2/FL
pme3311	1.47634	0.437368	-1.19308	T2/FL
pmb0819	1.20276	2.35045	1.23293	T2/FL
Zmzn000078	1.39903	0.341033	-1.55202	T2/FL
pmb0680	1.50908	17707.2	14.112	T2/FL
Hmcp002123	1.36387	2.5962	1.3764	T2/FL
Lmmp002023	1.51033	0.000181377	-12.4287	T2/FL
MWS0994	1.38918	2.18666	1.12873	T2/FL
mws0242	1.48039	8.15346	3.02741	T2/FL
pme2602	1.50817	0.000233575	-12.0638	T2/FL
HJN083	1.06257	1398.51	10.4497	T2/FL
Lmhp009590	1.26054	2.35821	1.23769	T2/FL
MWSslk140	1.08521	2.74352	1.45603	T2/FL
pmb2804	1.46651	15.9114	3.99199	T2/FL
MWSmce712	1.51088	5891.63	12.5245	T2/FL
pma0101	1.51095	5.91455e-05	-14.0454	T2/FL
pmp000013	1.51001	3748.36	11.872	T2/FL
Cmzn005251	1.06625	5983.81	12.5468	T2/FL
HJAP136	1.50027	1416.58	10.4682	T2/FL
MWS4414	1.51099	13120.1	13.6795	T2/FL
pme1002	1.50415	3792.29	11.8889	T2/FL
pmb2787	1.50724	1479.27	10.5307	T2/FL
Lmgn002679	1.50898	1834.47	10.8411	T2/FL
HJN076	1.50963	2213.47	11.1121	T2/FL
mws0289	1.3754	6.89289	2.78511	T3/FL
HJN086	1.16442	0.438269	-1.19011	T3/FL
Hmlp006964	1.0412	3.0964	1.63059	T3/FL
mws0367	1.4033	2.6762	1.42018	T3/FL
mws0366	1.4033	2.6762	1.42018	T3/FL
Lmbn005287	1.37383	2.90949	1.54077	T3/FL
MWS80007	1.37383	2.90949	1.54077	T3/FL
Lmbn005923	1.4016	2.84746	1.50968	T3/FL
mws4134	1.3313	0.279786	-1.8376	T3/FL
pmb0876	1.40353	6.34806	2.66632	T3/FL
mws0093	1.39173	8.60459	3.10511	T3/FL
pmb0508	1.40298	1.01945e-05	-16.5819	T3/FL
mws1295	1.40062	18.4548	4.20593	T3/FL
pme2074	1.37406	26.9935	4.75454	T3/FL
Lmxp010913	1.32042	0.41111	-1.2824	T3/FL
Rfmb087	1.40618	16382.9	13.9999	T3/FL
mws0983	1.40246	2.43028	1.28112	T3/FL
Hmtp000776	1.39588	5.03931	2.33323	T3/FL
pmp001287	1.39431	5.32875	2.4138	T3/FL
Hmmn003584	1.30277	0.483307	-1.04899	T3/FL
Ymjm000149	1.38661	0.444627	-1.16933	T3/FL
Lmhp010757	1.36484	14.0123	3.80862	T3/FL
Lmhp010190	1.39075	5.3958	2.43184	T3/FL
Rfmb091	1.32618	2.69348	1.42947	T3/FL
Lmjp004941	1.37841	6.29622	2.65449	T3/FL
mws0126	1.40149	6.91169	2.78904	T3/FL
MWSmce632	1.40582	45459	15.4723	T3/FL
Lmhp009034	1.34982	4.41441	2.14222	T3/FL
Hmqp006023	1.40295	2.45846	1.29776	T3/FL
Lmqp000329	1.17024	0.463524	-1.10928	T3/FL
Lmbp000123	1.34832	0.327459	-1.61061	T3/FL
pmn001610	1.17707	4.14752	2.05225	T3/FL
pmb0880	1.40619	2864.12	11.4839	T3/FL
mws0058	1.38421	6.86661	2.7796	T3/FL
Lmgp003989	1.32889	0.301282	-1.73082	T3/FL
mws0924	1.38183	4.27978	2.09754	T3/FL
mws0208	1.38183	4.27978	2.09754	T3/FL
mws1200	1.29746	0.283478	-1.81869	T3/FL
Hmgp002327	1.24375	2.70482	1.43554	T3/FL
MWSmce039	1.14575	0.470871	-1.08659	T3/FL
Lssp210087	1.22758	0.398604	-1.32697	T3/FL
mws0748	1.36143	0.412979	-1.27586	T3/FL
mws1014	1.39614	2.88807	1.53011	T3/FL
Lmyn005006	1.12927	0.396682	-1.33394	T3/FL
pmd0130	1.401	5.68476	2.5071	T3/FL
pmd0132	1.29499	4.50596	2.17183	T3/FL
Lmhp008833	1.34826	2.8705	1.5213	T3/FL
Lmhp010040	1.40614	7665.6	12.9042	T3/FL
Lmhp009773	1.25427	2.48475	1.3131	T3/FL
pmb0746	1.35963	2.94668	1.55909	T3/FL
mws1195	1.3144	0.314089	-1.67075	T3/FL
pmb0855	1.36596	6.07162	2.60208	T3/FL
Ymjm000150	1.37235	0.457772	-1.1273	T3/FL
Zmgn000447	1.37296	0.305046	-1.7129	T3/FL
Xmbp001692	1.35219	0.455342	-1.13498	T3/FL
Lmmp006598	1.25027	0.404898	-1.30437	T3/FL
pme0376	1.39489	0.446764	-1.16242	T3/FL
pme0006	1.3713	2.03807	1.02721	T3/FL
Hmmp001310	1.25437	2.7977	1.48424	T3/FL
Lmhp008589	1.1863	3.02357	1.59626	T3/FL
MWSmce689	1.04172	28.2841	4.82192	T3/FL
MWS20148	1.29654	0.48109	-1.05562	T3/FL
Lmhp010514	1.39205	18.7657	4.23003	T3/FL
mws1078	1.34884	4.08592	2.03066	T3/FL
Ymjm000151	1.39207	0.448739	-1.15605	T3/FL
Lmhp009129	1.39646	2.70889	1.4377	T3/FL
pmb2319	1.39646	2.70889	1.4377	T3/FL
Smcp000882	1.40381	4625.75	12.1755	T3/FL
Lmsp003252	1.28243	4.21461	2.0754	T3/FL
pmb0863	1.40602	6578.79	12.6836	T3/FL
pmb3107	1.40159	2.301	1.20226	T3/FL
pme3033	1.39768	2.6697	1.41668	T3/FL
MWSmce200	1.4059	21402.1	14.3855	T3/FL
Lmzp004885	1.37753	4.00704	2.00254	T3/FL
Zmbp002538	1.25708	2.84031	1.50605	T3/FL
Lmhp009769	1.3871	4.37715	2.12999	T3/FL
Lmsn002887	1.25344	0.48971	-1.03	T3/FL
MWSmce056	1.2396	2.78378	1.47704	T3/FL
MWSmce556	1.33781	6.02199	2.59024	T3/FL
pme1228	1.13392	0.355177	-1.49339	T3/FL
pmb2260	1.39927	4.24142	2.08455	T3/FL
Lmcp005411	1.40579	61667.9	15.9122	T3/FL
Zmgp004718	1.40224	665.751	9.37884	T3/FL
Lmlp004754	1.40609	7164.4	12.8066	T3/FL
HX1369	1.40617	9547.23	13.2209	T3/FL
pmb2406	1.40232	5.13467	2.36027	T3/FL
pme0088	1.37672	5.56404	2.47613	T3/FL
pme2776	1.40612	0.000226276	-12.1096	T3/FL
Lmhp009802	1.40613	7588.23	12.8895	T3/FL
MWSmce328	1.39058	0.32567	-1.61852	T3/FL
Lmcn004772	1.20458	2.90845	1.54025	T3/FL
Lmhp009890	1.40511	5.45586	2.44781	T3/FL
Lmhp008763	1.37562	4.05155	2.01847	T3/FL
mws1294	1.3772	17.6847	4.14443	T3/FL
Lmhp009464	1.40603	2487.29	11.2804	T3/FL
Lmsn004384	1.40485	14063.9	13.7797	T3/FL
pmn001694	1.39402	4.70534	2.2343	T3/FL
pme0220	1.40613	107041	16.7078	T3/FL
MWSslk092	1.11426	0.185063	-2.43391	T3/FL
MWSHY0069	1.37998	5.1942	2.3769	T3/FL
pmp000003	1.32538	2.49439	1.31869	T3/FL
mws1050	1.05063	2.00276	1.00199	T3/FL
pme3007	1.22133	0.480259	-1.05811	T3/FL
Zmyn004449	1.40617	7318.18	12.8373	T3/FL
mws1094	1.38046	0.140834	-2.82793	T3/FL
pme1383	1.3472	2.16802	1.11638	T3/FL
pmp001251	1.32971	2.96849	1.56973	T3/FL
pmc0274	1.39681	5.49958	2.45932	T3/FL
Zmlp007578	1.27774	2.36302	1.24063	T3/FL
mws1491	1.22919	3.50168	1.80805	T3/FL
pmb0874	1.36743	3.61646	1.85458	T3/FL
pme0256	1.30919	3.17966	1.66887	T3/FL
mws0921	1.13949	2.34568	1.23	T3/FL
Lmmn002274	1.02406	2.13274	1.09271	T3/FL
mws1293	1.39845	23.8151	4.57381	T3/FL
pme0021	1.39353	5.79026	2.53363	T3/FL
Lmhp007598	1.40589	31327.5	14.9351	T3/FL
MWS2076	1.40066	0.00031001	-11.6554	T3/FL
MWS20185	1.37128	2.50697	1.32595	T3/FL
mad2394	1.28294	0.23894	-2.06528	T3/FL
Jmzn006005	1.29796	0.273093	-1.87254	T3/FL
pme0253	1.28568	3.25868	1.70429	T3/FL
MWS20151	1.30109	3.59773	1.84709	T3/FL
Zmdp000972	1.39129	4.62911	2.21074	T3/FL
MWStz070	1.40447	6.09337	2.60724	T3/FL
mws0282	1.25488	2.62383	1.39167	T3/FL
MWS4525	1.12868	0.259655	-1.94533	T3/FL
pmn001529	1.40555	31732.2	14.9537	T3/FL
mws4163	1.35062	3.47245	1.79595	T3/FL
pmb0818	1.33642	3.02206	1.59553	T3/FL
Lmcp005197	1.38563	25.4879	4.67174	T3/FL
mws0791	1.3954	0.411674	-1.28043	T3/FL
mws1179	1.38624	0.425192	-1.23381	T3/FL
Lmhp011549	1.40616	65195.7	15.9925	T3/FL
pmb0532	1.22403	0.48048	-1.05745	T3/FL
Hmpn005101	1.27847	0.441435	-1.17973	T3/FL
pmp000004	1.37431	3.55194	1.82861	T3/FL
MWSmce482	1.37561	0.471996	-1.08315	T3/FL
pmn001650	1.40615	0.000170996	-12.5138	T3/FL
pme3011	1.39747	7.32574	2.87297	T3/FL
mws0258	1.38371	2.37643	1.2488	T3/FL
mws1587	1.38371	2.37643	1.2488	T3/FL
Zmzn000079	1.31113	0.455768	-1.13363	T3/FL
Li512115	1.36944	0.33325	-1.58532	T3/FL
MWSmce346	1.36685	0.31538	-1.66484	T3/FL
YC512117	1.40607	2824.26	11.4637	T3/FL
Lmmn004625	1.31032	0.41342	-1.27432	T3/FL
pmn001691	1.37574	6.57842	2.71774	T3/FL
Lmhp009187	1.40593	930.492	9.86185	T3/FL
Zmhp003514	1.30104	4.01864	2.00671	T3/FL
Qmkp093004	1.21518	2.5995	1.37823	T3/FL
Zmhn002032	1.04852	3.45074	1.7869	T3/FL
mws0520	1.3691	3.39304	1.76258	T3/FL
Lmqn000213	1.37109	3.73406	1.90075	T3/FL
Lmgp004784	1.31447	0.449126	-1.15481	T3/FL
pmb0492	1.36246	0.193256	-2.37142	T3/FL
Zmcn003256	1.36862	0.307634	-1.70071	T3/FL
Lmfp003891	1.40603	3013.56	11.5573	T3/FL
Lmbn002072	1.36365	2.17362	1.1201	T3/FL
MWSmce536	1.11767	0.433309	-1.20653	T3/FL
mws0227	1.37114	2.41972	1.27484	T3/FL
Zmzp000616	1.36564	2.41259	1.27058	T3/FL
pme2960	1.24611	0.455024	-1.13598	T3/FL
mws0250	1.40379	4.82041	2.26916	T3/FL
Zmcp002666	1.3212	0.485429	-1.04267	T3/FL
HJKP000649	1.40231	4.9206	2.29884	T3/FL
Lmsn006036	1.40573	0.000665034	-10.5543	T3/FL
Lmsp004798	1.3477	0.36502	-1.45395	T3/FL
MWSHY0106	1.33662	0.4666	-1.09974	T3/FL
mws0044	1.35953	0.322962	-1.63057	T3/FL
pmp001270	1.33821	2.65031	1.40616	T3/FL
Lmbn004847	1.39205	13.5527	3.76051	T3/FL
MWSslk120	1.39211	8.89712	3.15334	T3/FL
pmb0623	1.33549	4.68363	2.22763	T3/FL
Lmhp008801	1.3901	4.51664	2.17525	T3/FL
pmb0864	1.37038	7.46849	2.90082	T3/FL
pme2651	1.38999	0.247993	-2.01163	T3/FL
Zmyn000110	1.19761	0.4551	-1.13574	T3/FL
Hmgp003086	1.4025	0.000285696	-11.7732	T3/FL
Lmgp004959	1.4025	0.000285696	-11.7732	T3/FL
pme2117	1.3076	0.427561	-1.2258	T3/FL
Lmmn003875	1.40576	4848.64	12.2434	T3/FL
Lmsp004521	1.3589	0.402348	-1.31348	T3/FL
pma0134	1.40579	0.000105382	-13.2121	T3/FL
Zmyn000083	1.3143	0.311341	-1.68343	T3/FL
mws0853	1.40386	525.502	9.03755	T3/FL
pmb0789	1.28704	2.26208	1.17765	T3/FL
Lmsp002982	1.08274	0.487954	-1.03518	T3/FL
Lmhp008513	1.38961	21.7875	4.44543	T3/FL
pmb0865	1.33774	5.21832	2.38359	T3/FL
Hmdn001963	1.35061	0.378635	-1.40112	T3/FL
mws2125	1.37495	0.210716	-2.24663	T3/FL
mws0001	1.13041	2.22942	1.15667	T3/FL
Lmhp008337	1.40619	1516.49	10.5665	T3/FL
Xmyp005599	1.34796	0.379344	-1.39842	T3/FL
Lmhp009190	1.36662	8.36628	3.06459	T3/FL
pme0257	1.32634	0.476928	-1.06816	T3/FL
pmb0296	1.40442	26589.6	14.6986	T3/FL
Lmsn004534	1.3284	0.389952	-1.35863	T3/FL
pme3311	1.40592	8.2656e-05	-13.5625	T3/FL
pmb0819	1.27233	4.26855	2.09375	T3/FL
Zmzn000078	1.34609	0.360821	-1.47064	T3/FL
Zmcn003729	1.14521	2.26827	1.18159	T3/FL
pme2244	1.31107	3.09966	1.63211	T3/FL
pmb0680	1.40584	16595.5	14.0185	T3/FL
Hmcp002123	1.24918	4.57838	2.19484	T3/FL
mws0251	1.40209	0.000378706	-11.3666	T3/FL
Lmsp004450	1.2484	0.419515	-1.25321	T3/FL
Lmqp003432	1.40609	7.33375e-05	-13.7351	T3/FL
MWS0994	1.35553	2.85725	1.51463	T3/FL
mws0242	1.36073	7.18841	2.84567	T3/FL
pme2602	1.09586	0.478254	-1.06415	T3/FL
Lmhp009590	1.27827	2.9212	1.54656	T3/FL
MWSslk140	1.12962	2.53897	1.34424	T3/FL
pmb2804	1.37201	19.5823	4.29148	T3/FL
MWSmce712	1.40574	16493.2	14.0096	T3/FL
pma0101	1.40597	5.91455e-05	-14.0454	T3/FL
mws0182	1.40578	0.000376986	-11.3732	T3/FL
pmp000013	1.39918	2807.75	11.4552	T3/FL
Cmzn005251	1.40608	6737.08	12.7179	T3/FL
Lmsn004334	1.40454	0.000408195	-11.2585	T3/FL
HJN102	1.28374	0.438562	-1.18915	T3/FL
HJAP136	1.40412	1174.06	10.1973	T3/FL
MWS4414	1.40583	18000.7	14.1358	T3/FL
MWSmce668	1.40497	0.000220458	-12.1472	T3/FL
pme1002	1.40362	5705.77	12.4782	T3/FL
pmb2787	1.40319	1992.67	10.9605	T3/FL
Lmgn002679	1.40619	2261.68	11.1432	T3/FL
HJN076	1.40549	3509.82	11.7772	T3/FL
mws0289	1.29089	4.74885	2.24758	BF/FL
HJN086	1.2288	0.286882	-1.80147	BF/FL
Hmlp006964	1.15104	6.92457	2.79172	BF/FL
mws0367	1.33402	3.78318	1.9196	BF/FL
mws0366	1.33402	3.78318	1.9196	BF/FL
Lmbn005287	1.28846	2.66297	1.41304	BF/FL
MWS80007	1.28846	2.66297	1.41304	BF/FL
pme0026	1.3033	5.96909	2.57751	BF/FL
MWSmce195	1.03873	21.2283	4.40791	BF/FL
Lmbn005923	1.33317	4.42282	2.14497	BF/FL
pmp001310	1.29038	0.433601	-1.20556	BF/FL
mws4134	1.25276	0.246301	-2.02151	BF/FL
pmb0876	1.33067	6.64403	2.73206	BF/FL
mws0093	1.32842	37.325	5.22207	BF/FL
mws1295	1.32119	13.4476	3.74928	BF/FL
pme2074	1.25843	7.39815	2.88716	BF/FL
Lmxp010913	1.29755	0.244412	-2.03261	BF/FL
mws0889	1.32833	0.461528	-1.11551	BF/FL
mws0671	1.3219	2.45928	1.29823	BF/FL
mws0254	1.3275	5.52253	2.46533	BF/FL
Zmdp003457	1.33598	2.88202e-07	-21.7264	BF/FL
Lmsp003729	1.33598	2.88202e-07	-21.7264	BF/FL
Rfmb087	1.33596	20025	14.2895	BF/FL
mws0983	1.33279	7.28037	2.86401	BF/FL
Hmtp000776	1.33321	10.5472	3.39879	BF/FL
pmp001287	1.33436	11.2767	3.49528	BF/FL
Hmmn003584	1.2621	0.423521	-1.23949	BF/FL
Lmhp010757	1.29522	8.67121	3.11623	BF/FL
Lmhp010190	1.3037	3.74036	1.90318	BF/FL
Lmtp004722	1.27513	2.14437	1.10055	BF/FL
Rfmb091	1.29104	3.78429	1.92002	BF/FL
Lmjp004941	1.32434	6.73595	2.75188	BF/FL
pmp000593	1.33595	1.73568e-07	-22.458	BF/FL
mws0126	1.32968	6.70077	2.74433	BF/FL
Lmdn004267	1.33397	2.60032	1.37869	BF/FL
Hmln002806	1.31831	0.421847	-1.24521	BF/FL
Lmhp009034	1.2473	3.80644	1.92844	BF/FL
mws0230	1.32939	2.54406	1.34713	BF/FL
Hmqp006023	1.33296	6.8344	2.77281	BF/FL
pma0104	1.29371	2.09434	1.0665	BF/FL
pmn001610	1.19003	6.9504	2.7971	BF/FL
Zmxp003107	1.27602	0.479807	-1.05947	BF/FL
pmb0880	1.33592	2083.31	11.0247	BF/FL
mws0058	1.327	7.15488	2.83893	BF/FL
pme0274	1.31693	5.82405	2.54202	BF/FL
Lmgp003989	1.29536	0.265342	-1.91408	BF/FL
mws0924	1.31172	4.10271	2.03658	BF/FL
mws0208	1.31172	4.10271	2.03658	BF/FL
pmp001198	1.3199	5.30693	2.40788	BF/FL
mws1200	1.26559	0.207463	-2.26908	BF/FL
Hmgp002327	1.28236	6.31245	2.6582	BF/FL
mws0748	1.25966	0.462355	-1.11293	BF/FL
pmb3068	1.33573	1.3883e-06	-19.4583	BF/FL
mws1014	1.33089	6.91179	2.78906	BF/FL
pme1178	1.32017	2.06247	1.04437	BF/FL
pmd0130	1.32305	4.5096	2.173	BF/FL
mws0256	1.23975	5.8084	2.53814	BF/FL
pmd0132	1.30869	4.76999	2.25399	BF/FL
Lmhp008833	1.13064	2.12298	1.08609	BF/FL
Lmhp010040	1.33593	5763.68	12.4928	BF/FL
Lmzn001582	1.31972	2.88601	1.52908	BF/FL
pmb0746	1.31474	6.76417	2.75791	BF/FL
mws1195	1.27403	0.249162	-2.00484	BF/FL
pmb0855	1.29271	5.63043	2.49324	BF/FL
mws0097	1.33067	2.60318	1.38028	BF/FL
Ymjm000150	1.27131	0.496685	-1.0096	BF/FL
Zmgn000447	1.30401	0.385695	-1.37447	BF/FL
MWSHY0189	1.30466	0.348832	-1.51939	BF/FL
Xmbp001692	1.31518	0.287372	-1.79901	BF/FL
pmb3064	1.30839	3.39912	1.76516	BF/FL
Lmmp006598	1.23	0.342702	-1.54497	BF/FL
pme0376	1.3326	0.362026	-1.46584	BF/FL
pme0006	1.32604	5.36172	2.4227	BF/FL
pmb3061	1.29729	3.47209	1.7958	BF/FL
pme0193	1.32797	4.3467	2.11992	BF/FL
Hmmp001310	1.2878	6.95943	2.79897	BF/FL
Lmmp000897	1.32688	0.408489	-1.29163	BF/FL
MWSmce295	1.2764	2.26005	1.17636	BF/FL
MWS20148	1.29009	0.322112	-1.63436	BF/FL
pme2954	1.33603	1.47325e-05	-16.0506	BF/FL
Lmhp010514	1.32337	15.0301	3.90978	BF/FL
mws1078	1.30153	18.6915	4.22431	BF/FL
Ymjm000151	1.30782	0.494869	-1.01488	BF/FL
Lmhp009129	1.31362	2.62699	1.39341	BF/FL
pmb2319	1.31362	2.62699	1.39341	BF/FL
Smcp000882	1.3355	6099.41	12.5745	BF/FL
Lmsp003252	1.15738	3.17941	1.66876	BF/FL
pme0295	1.08324	0.403764	-1.30842	BF/FL
Lmhp008718	1.25205	2.10664	1.07494	BF/FL
pmb0863	1.3353	5551.3	12.4386	BF/FL
pmb3107	1.33035	2.20188	1.13873	BF/FL
Lmyn003971	1.02502	2.58488	1.3701	BF/FL
Lmlp003161	1.27866	5.19369	2.37676	BF/FL
Lmtp004126	1.31128	0.418239	-1.2576	BF/FL
MWSmce200	1.33587	86670.7	16.4033	BF/FL
Lmzp004885	1.32217	5.6533	2.49909	BF/FL
Zmbp002538	1.29266	7.90974	2.98363	BF/FL
Lmhp009769	1.32539	4.02369	2.00852	BF/FL
MWSmce056	1.28608	7.46133	2.89943	BF/FL
MWSmce556	1.31828	156.679	7.29166	BF/FL
pmb2260	1.32579	3.4682	1.79419	BF/FL
Lmcp005411	1.33534	47246.5	15.5279	BF/FL
Zmgp004718	1.33471	3604.72	11.8157	BF/FL
Lmlp004754	1.33593	8247.12	13.0097	BF/FL
pme0368	1.00884	0.473493	-1.07858	BF/FL
HX1369	1.33483	6790.79	12.7294	BF/FL
mws0281	1.31703	0.348295	-1.52162	BF/FL
pmb2406	1.33113	5.00054	2.32208	BF/FL
pme0088	1.31507	4.14788	2.05237	BF/FL
Lmhp009802	1.33582	5323.98	12.3783	BF/FL
pme0243	1.23684	2.10434	1.07337	BF/FL
MWSmce328	1.31048	0.31736	-1.65581	BF/FL
MWS20159	1.25351	2.00078	1.00056	BF/FL
Lmcn004772	1.12119	2.66471	1.41398	BF/FL
Lmhp009890	1.33159	3.81503	1.93169	BF/FL
Lmhp008763	1.28948	3.67448	1.87754	BF/FL
Lmhp002001	1.28185	3.03419	1.60131	BF/FL
Lmhp001732	1.29876	8.10462	3.01875	BF/FL
mws1294	1.2898	11.2537	3.49232	BF/FL
mws5035	1.1892	2.00968	1.00696	BF/FL
pme0422	1.26244	2.49284	1.31779	BF/FL
mws5042	1.33418	4.47601	2.16221	BF/FL
Lmhp009464	1.33555	2237.11	11.1274	BF/FL
Lmsn004384	1.33591	12983.8	13.6644	BF/FL
pmn001694	1.32357	5.88616	2.55733	BF/FL
pme0220	1.33562	117784	16.8458	BF/FL
MWSslk092	1.04681	0.19453	-2.36194	BF/FL
MWSHY0069	1.32328	5.207	2.38045	BF/FL
pme3732	1.31773	4.17036	2.06017	BF/FL
Hmjn004446	1.12487	3.46509	1.79289	BF/FL
Lmsn002288	1.05526	2.287	1.19346	BF/FL
Hmpp002612	1.24977	0.374508	-1.41693	BF/FL
pmp000003	1.31423	2.70319	1.43466	BF/FL
pme3007	1.0605	0.498407	-1.0046	BF/FL
Zmgn004894	1.28162	2.33549	1.22373	BF/FL
Zmyn004449	1.33594	8026.23	12.9705	BF/FL
mws1094	1.24315	0.249463	-2.0031	BF/FL
pmp001251	1.183	2.07168	1.0508	BF/FL
pmc0274	1.33485	10.7421	3.42521	BF/FL
Lmbn005369	1.32592	2.6746	1.41932	BF/FL
mws1491	1.23345	5.58875	2.48253	BF/FL
Lmbn006152	1.32878	2.75187	1.46041	BF/FL
pmb0874	1.26794	2.71509	1.441	BF/FL
MWSHY0162	1.29538	0.421426	-1.24665	BF/FL
pme0256	1.24468	3.36579	1.75094	BF/FL
mws0921	1.31075	10.8105	3.43436	BF/FL
zjbp110819	1.2937	3.65286	1.86903	BF/FL
Lmmn002274	1.04973	2.66662	1.41501	BF/FL
mws1293	1.31567	11.9232	3.5757	BF/FL
pme0021	1.3306	9.69537	3.2773	BF/FL
Lmhp007598	1.33572	21692	14.4049	BF/FL
pmb1096	1.26512	4.50909	2.17284	BF/FL
MWS2076	1.10101	3.05242	1.60995	BF/FL
MWS20185	1.32309	4.22305	2.07829	BF/FL
mad2394	1.22607	0.212771	-2.23263	BF/FL
Jmzn006005	1.25983	0.210923	-2.24521	BF/FL
mws0574	1.29399	0.444174	-1.1708	BF/FL
mws0206	1.29399	0.444174	-1.1708	BF/FL
MWSmce314	1.00975	59.1354	5.88595	BF/FL
pme0253	1.29897	8.05595	3.01005	BF/FL
MWS20151	1.23902	2.2088	1.14326	BF/FL
Zmdp000972	1.31682	5.74894	2.5233	BF/FL
MWStz070	1.33271	7.92713	2.9868	BF/FL
mws0282	1.29382	6.94678	2.79634	BF/FL
pmn001529	1.33571	24161.2	14.5604	BF/FL
Lmtn002233	1.33553	1.10875e-05	-16.4607	BF/FL
pmb0818	1.31716	8.27608	3.04895	BF/FL
MWS20152	1.32949	10.4077	3.37958	BF/FL
Lmcp005197	1.31379	18.9454	4.24378	BF/FL
mws0791	1.33283	0.319493	-1.64614	BF/FL
mws1179	1.30871	0.382295	-1.38724	BF/FL
Lmhp011549	1.33593	60666	15.8886	BF/FL
Hmpn005101	1.10013	0.247015	-2.01733	BF/FL
pmp000004	1.31025	5.20383	2.37957	BF/FL
MWSmce482	1.29556	0.399582	-1.32344	BF/FL
mws0258	1.32382	4.19419	2.06839	BF/FL
mws1587	1.32382	4.19419	2.06839	BF/FL
Lmhp001461	1.28865	2.09536	1.0672	BF/FL
Li512115	1.30679	0.347576	-1.5246	BF/FL
MWSmce346	1.30165	0.285738	-1.80724	BF/FL
MWS20194	1.33544	7.30326e-05	-13.7411	BF/FL
YC512117	1.3351	4484.88	12.1309	BF/FL
Lmmn004625	1.29243	0.267588	-1.90191	BF/FL
pmn001691	1.32306	8.51067	3.08927	BF/FL
Lmhp009187	1.33558	927.679	9.85748	BF/FL
Zmhp003514	1.33118	4.83803	2.27442	BF/FL
Qmkp093004	1.28573	7.92589	2.98657	BF/FL
mws0520	1.2666	2.94864	1.56005	BF/FL
Lmqn000213	1.25683	2.12897	1.09016	BF/FL
pme1201	1.27021	0.449347	-1.1541	BF/FL
Lmgp004784	1.29547	0.355611	-1.49163	BF/FL
mws0919	1.30974	22771.4	14.4749	BF/FL
Zmyn000453	1.33073	0.499108	-1.00257	BF/FL
pmb0492	1.32843	0.19093	-2.38889	BF/FL
Zmcn003256	1.31864	0.256563	-1.96261	BF/FL
pmn001511	1.33398	0.000352083	-11.4718	BF/FL
Lmfp003891	1.33531	2755.27	11.428	BF/FL
MWS4296	1.28673	3.95965	1.98537	BF/FL
Lmjp002596	1.28762	0.430201	-1.21692	BF/FL
Lmbn002072	1.22598	3.05523	1.61128	BF/FL
MWSmce536	1.0691	0.43101	-1.21421	BF/FL
mws0227	1.31585	4.02744	2.00986	BF/FL
Zmzp000616	1.3038	3.54425	1.82548	BF/FL
pme2960	1.23731	0.329815	-1.60027	BF/FL
HJAP061	1.22406	0.427029	-1.22759	BF/FL
mws0250	1.33309	6.29361	2.65389	BF/FL
Zmcp002666	1.30344	0.239906	-2.05946	BF/FL
HJKP000649	1.33356	6.18712	2.62927	BF/FL
pme2559	1.2914	2.21687	1.14852	BF/FL
Lmsp004798	1.30232	0.311624	-1.68212	BF/FL
pme2598	1.32434	15.0612	3.91276	BF/FL
Hmfn000531	1.33604	5.51557e-05	-14.1461	BF/FL
Lmcn009539	1.31709	2.67968	1.42206	BF/FL
MWSHY0106	1.28723	0.244124	-2.03431	BF/FL
mws0044	1.3204	0.186558	-2.4223	BF/FL
pmp001270	1.16913	2.00547	1.00394	BF/FL
Lmbn004847	1.32941	52.8115	5.72278	BF/FL
MWSslk120	1.2482	3.3403	1.73998	BF/FL
pmb0623	1.24179	3.69644	1.88614	BF/FL
Lmhp008801	1.31757	4.15873	2.05614	BF/FL
mws0102	1.11078	2.39094	1.25758	BF/FL
mws1417	1.11078	2.39094	1.25758	BF/FL
pmb0864	1.30054	6.83233	2.77238	BF/FL
pme2651	1.3062	0.39536	-1.33876	BF/FL
Zmyn000110	1.20182	0.413085	-1.27549	BF/FL
Hmgp003086	1.33238	0.000285696	-11.7732	BF/FL
Lmgp004959	1.33238	0.000285696	-11.7732	BF/FL
mws0444	1.33341	0.000482416	-11.0174	BF/FL
Lmmn003875	1.33444	3671.48	11.8421	BF/FL
ML10180524	1.32808	3.92953	1.97436	BF/FL
Lmsp004521	1.27527	0.346958	-1.52717	BF/FL
pma0134	1.32191	0.268369	-1.89771	BF/FL
Zmyn000083	1.23777	0.258536	-1.95156	BF/FL
mws0853	1.33523	3457.66	11.7556	BF/FL
pmb0789	1.20048	2.19637	1.13512	BF/FL
Lmsp002982	1.13345	0.377456	-1.40562	BF/FL
Lmhp008513	1.29911	7.04414	2.81642	BF/FL
pmb0865	1.24905	4.06839	2.02446	BF/FL
Hmdn001963	1.3086	0.359972	-1.47404	BF/FL
mws2125	1.29769	0.255065	-1.97106	BF/FL
mws0001	1.16095	3.57245	1.83691	BF/FL
Lmhp008337	1.33581	1508.73	10.5591	BF/FL
mws0014	1.31538	2.90604	1.53905	BF/FL
mws0336	1.33264	13671.7	13.7389	BF/FL
Xmyp005599	1.2779	0.366395	-1.44853	BF/FL
Lmhp009190	1.20272	3.53785	1.82287	BF/FL
HJN104	1.31727	0.488748	-1.03284	BF/FL
pme0257	1.23614	0.465797	-1.10223	BF/FL
Lmbp002336	1.33482	0.000294211	-11.7309	BF/FL
mws0914	1.07615	0.439927	-1.18466	BF/FL
pmb0296	1.33554	13364.1	13.7061	BF/FL
mws0704	1.16475	2.27478	1.18573	BF/FL
pme3311	1.23722	0.450386	-1.15077	BF/FL
pmb0624	1.30017	0.371773	-1.42751	BF/FL
pmb0819	1.27925	10.0466	3.32863	BF/FL
Zmzn000078	1.25519	0.465847	-1.10207	BF/FL
Zmjp003179	1.26987	0.448267	-1.15757	BF/FL
pme2244	1.30092	6.21136	2.63491	BF/FL
pme0075	1.32546	0.429864	-1.21805	BF/FL
pmb0680	1.3356	21853.7	14.4156	BF/FL
Hmcp002123	1.28162	5.26156	2.39549	BF/FL
mws2212	1.19228	2.06497	1.04612	BF/FL
Lmqp003432	1.16859	2.1685	1.1167	BF/FL
Lmmp002023	1.33517	0.000181377	-12.4287	BF/FL
pme3083	1.30981	4.29046	2.10113	BF/FL
MWS0994	1.2306	2.21382	1.14654	BF/FL
Lmmp006479	1.25035	0.366177	-1.44939	BF/FL
Yshj000011	1.25692	2.37432	1.24751	BF/FL
Lmhp009590	1.33378	0.00019789	-12.303	BF/FL
MWSslk140	1.11651	3.19635	1.67643	BF/FL
pmb2804	1.31287	22.8293	4.51281	BF/FL
MWSmce712	1.33592	35649.9	15.1216	BF/FL
pma0675	1.11785	2.41461	1.27179	BF/FL
pma0101	1.27361	0.351719	-1.5075	BF/FL
pmp000013	1.33593	2947.89	11.5255	BF/FL
Lmbp003208	1.32865	0.000662413	-10.56	BF/FL
pmp001105	1.33581	0.000270153	-11.8539	BF/FL
HJN102	1.21957	0.443867	-1.1718	BF/FL
HJAP136	1.3356	1087.75	10.0871	BF/FL
MWS4414	1.3346	23998.5	14.5507	BF/FL
MA10107783	1.06637	6.22437	2.63793	BF/FL
pme1002	1.33594	6751.14	12.7209	BF/FL
Xmyp004678	1.33604	0.000108752	-13.1667	BF/FL
pmb2871	1.32235	0.403218	-1.31037	BF/FL
pmb2787	1.33595	2960.11	11.5314	BF/FL
Lmgn002679	1.33518	1676.16	10.7109	BF/FL
HJN076	1.3351	1445.31	10.4972	BF/FL
HJN086	1.02255	0.445238	-1.16735	DT/FL
Hmlp006964	1.07123	4.80705	2.26515	DT/FL
mws0367	1.2459	4.50001	2.16993	DT/FL
mws0366	1.2459	4.50001	2.16993	DT/FL
pme0026	1.21656	2.44535	1.29004	DT/FL
Lmbn005923	1.24133	4.89709	2.29192	DT/FL
Lmfn001337	1.15424	2.46746	1.30303	DT/FL
Qmyp101114	1.12041	2.51013	1.32776	DT/FL
pmb0876	1.23974	5.61435	2.48912	DT/FL
Zmjp000624	1.24166	0.242712	-2.04268	DT/FL
mws0093	1.24173	18.8438	4.23602	DT/FL
mws1295	1.23684	7.05679	2.81901	DT/FL
pme2074	1.14007	5.05432	2.33752	DT/FL
Lmxp010913	1.18289	0.410738	-1.28371	DT/FL
Lhcp090203	1.24661	9.33545e-05	-13.3869	DT/FL
MWStz103	1.22973	0.304302	-1.71642	DT/FL
mws0671	1.23979	2.6792	1.4218	DT/FL
mws0254	1.23734	4.77396	2.25519	DT/FL
Zmdp003457	1.24657	2.88202e-07	-21.7264	DT/FL
Lmsp003729	1.24657	2.88202e-07	-21.7264	DT/FL
Rfmb087	1.24643	6512.54	12.669	DT/FL
mws0983	1.22024	6.04736	2.59631	DT/FL
Cmyp007180	1.11823	0.30569	-1.70986	DT/FL
Hmtp000776	1.24544	11.9164	3.57488	DT/FL
pmp001287	1.24584	12.8816	3.68723	DT/FL
Hmmn003584	1.16784	0.457548	-1.12801	DT/FL
pmb0981	1.14151	2.14932	1.10388	DT/FL
mws0749	1.22412	4.01171	2.00422	DT/FL
Ymjm000149	1.22814	0.367577	-1.44388	DT/FL
Lmhp010757	1.22786	6.56837	2.71553	DT/FL
MWS0933	1.24444	0.317281	-1.65617	DT/FL
Rfmb091	1.16689	2.52407	1.33575	DT/FL
Lmjp004941	1.24531	14.5632	3.86426	DT/FL
pmp000593	1.24655	1.73568e-07	-22.458	DT/FL
mws0126	1.21486	3.52206	1.81642	DT/FL
mws1565	1.17373	2.83328	1.50247	DT/FL
MWSmce632	1.24601	31087.8	14.9241	DT/FL
Lmdn004267	1.24599	2.41362	1.2712	DT/FL
mws0866	1.16969	0.483454	-1.04855	DT/FL
Hmln002806	1.24213	0.232268	-2.10613	DT/FL
Lmhp009034	1.19811	4.39948	2.13733	DT/FL
pme1184	1.21119	0.47581	-1.07154	DT/FL
pme2914	1.24661	5.70316e-06	-17.4198	DT/FL
mws0230	1.23947	2.72225	1.4448	DT/FL
Hmqp006023	1.21735	6.17253	2.62586	DT/FL
mws0639	1.24383	4.6122	2.20546	DT/FL
Lmqp000329	1.1607	0.293966	-1.76628	DT/FL
mws0133	1.2271	3.13845	1.65005	DT/FL
pmn001610	1.08448	5.50836	2.46162	DT/FL
Zmxp003107	1.20992	0.413294	-1.27476	DT/FL
pmb0880	1.24629	1382.44	10.433	DT/FL
mws0058	1.24557	16.4025	4.03585	DT/FL
pme0274	1.24025	5.22226	2.38467	DT/FL
Lmgp003989	1.16062	0.231539	-2.11067	DT/FL
mws0924	1.20051	2.72009	1.44366	DT/FL
mws0208	1.20051	2.72009	1.44366	DT/FL
pmp001198	1.24101	4.59777	2.20093	DT/FL
mws1200	1.20604	0.131793	-2.92365	DT/FL
Hmgp002327	1.18873	5.40731	2.43491	DT/FL
mws0748	1.22119	0.317303	-1.65607	DT/FL
pmb3068	1.19542	0.481518	-1.05434	DT/FL
mws1014	1.24287	6.71326	2.74701	DT/FL
pmd0130	1.22959	4.47905	2.16319	DT/FL
mws0256	1.23488	5.87551	2.55471	DT/FL
pmd0132	1.21568	3.52359	1.81705	DT/FL
mws0120	1.12722	0.483566	-1.04822	DT/FL
Lmhp008833	1.22841	3.73206	1.89997	DT/FL
Lmhp010040	1.2466	3736.11	11.8673	DT/FL
Lmhp009773	1.24471	0.000197362	-12.3069	DT/FL
Lmzn001582	1.23203	2.44346	1.28893	DT/FL
pmb0746	1.22464	5.41985	2.43825	DT/FL
mws1195	1.20035	0.204419	-2.2904	DT/FL
pmb0855	1.19276	4.45707	2.15609	DT/FL
mws0097	1.24461	2.47859	1.30952	DT/FL
Ymjm000150	1.22491	0.367201	-1.44536	DT/FL
Zmgn000447	1.22788	0.238858	-2.06578	DT/FL
MWSHY0189	1.22016	0.342788	-1.54461	DT/FL
Xmbp001692	1.22602	0.311286	-1.68369	DT/FL
pmb3064	1.1986	2.61878	1.3889	DT/FL
Lmmp006598	1.202	0.208988	-2.25851	DT/FL
pme0376	1.24197	0.376171	-1.41054	DT/FL
pme0006	1.23725	5.21013	2.38132	DT/FL
Zmjp000966	1.24304	22.7148	4.50556	DT/FL
pmb3061	1.22274	2.28822	1.19422	DT/FL
pmb0885	1.24202	0.242923	-2.04143	DT/FL
Zmjn001030	1.1579	0.359769	-1.47486	DT/FL
Hmsn002272	1.19644	0.483027	-1.04982	DT/FL
pme0193	1.22965	2.53911	1.34432	DT/FL
Hmmp001310	1.19058	5.58913	2.48262	DT/FL
Lmhp008589	1.18046	7.47472	2.90202	DT/FL
Lmmp000897	1.22529	0.457712	-1.12749	DT/FL
MWSmce295	1.21188	2.91344	1.54272	DT/FL
MWS20148	1.19932	0.317581	-1.6548	DT/FL
Lmhp010514	1.23028	9.15063	3.19387	DT/FL
mws1078	1.24418	19.825	4.30925	DT/FL
Ymjm000151	1.23635	0.351331	-1.5091	DT/FL
Lmhp009129	1.23706	3.15823	1.65911	DT/FL
pmb2319	1.23706	3.15823	1.65911	DT/FL
Smcp000882	1.24651	213007	17.7005	DT/FL
pme0181	1.23851	0.318498	-1.65064	DT/FL
mws0248	1.1469	2.37002	1.2449	DT/FL
Lmbn002648	1.22354	0.446559	-1.16308	DT/FL
Lmhp008718	1.15304	3.32459	1.73318	DT/FL
pmb0863	1.24646	8619.92	13.0735	DT/FL
Lmyn003971	1.13191	6.65019	2.73339	DT/FL
Lmlp003161	1.23342	3.29087	1.71847	DT/FL
pmb3074	1.19929	0.443641	-1.17254	DT/FL
Lmtp004126	1.23916	0.340983	-1.55223	DT/FL
MWSmce200	1.2466	92415.2	16.4958	DT/FL
MWSmce230	1.20213	0.354613	-1.49568	DT/FL
mws1090	1.19752	0.454635	-1.13722	DT/FL
Lmlp001118	1.19812	3.51426	1.81322	DT/FL
Lhzp102808	1.19978	0.433239	-1.20677	DT/FL
Lmzp004885	1.23603	4.01072	2.00386	DT/FL
Zmbp002538	1.19644	6.28742	2.65247	DT/FL
pme0309	1.18429	0.388465	-1.36415	DT/FL
Lmhp009769	1.23827	5.32553	2.41293	DT/FL
Lmsn002887	1.1724	0.354804	-1.49491	DT/FL
MWSmce056	1.18886	5.88532	2.55712	DT/FL
MWSmce556	1.23669	45.4058	5.50481	DT/FL
pme1228	1.2443	8.0481e-06	-16.9229	DT/FL
pmb2260	1.2421	5.55336	2.47336	DT/FL
Lmcp005411	1.24619	16717.6	14.0291	DT/FL
mws0193	1.17281	2.03016	1.02159	DT/FL
Zmgp004718	1.2452	1288.53	10.3315	DT/FL
Lmlp004754	1.24645	2836.35	11.4698	DT/FL
pme0368	1.12704	0.216486	-2.20765	DT/FL
HX1369	1.24644	10163.8	13.3112	DT/FL
mws0281	1.23322	0.334952	-1.57798	DT/FL
Lmhp012042	1.10087	0.332166	-1.59002	DT/FL
pmb2406	1.24161	3.35405	1.7459	DT/FL
pme0088	1.23431	6.04031	2.59462	DT/FL
Lmhp009802	1.24659	3828.49	11.9026	DT/FL
MWSmce328	1.22086	0.265896	-1.91107	DT/FL
Lmcn004772	1.15849	0.133436	-2.90578	DT/FL
Lmhp009890	1.24072	3.46246	1.7918	DT/FL
Lmhp008763	1.2215	4.1801	2.06354	DT/FL
Lmhp002001	1.22548	4.44466	2.15207	DT/FL
Lmhp001732	1.19858	6.54652	2.71073	DT/FL
NK10253223	1.03108	0.301958	-1.72758	DT/FL
mws1294	1.17429	5.49046	2.45693	DT/FL
pme0278	1.17576	2.02162	1.01551	DT/FL
mws5035	1.22206	5.84474	2.54714	DT/FL
pme0422	1.22241	5.264	2.39616	DT/FL
mws5042	1.24552	3.79931	1.92574	DT/FL
Lmhp009464	1.24659	2753.85	11.4272	DT/FL
Lmsn004384	1.24572	6426.01	12.6497	DT/FL
pmn001694	1.24151	6.11629	2.61266	DT/FL
pme0220	1.24653	71049.7	16.1165	DT/FL
MWSHY0069	1.24285	11.2945	3.49754	DT/FL
mws1297	1.16707	0.481319	-1.05493	DT/FL
pme3732	1.23625	4.20041	2.07053	DT/FL
mws1012	1.18351	0.312003	-1.68037	DT/FL
Lmsn002288	1.15431	2.7706	1.4702	DT/FL
Hmpp002612	1.2353	0.392141	-1.35056	DT/FL
pme3007	1.03787	0.49561	-1.01272	DT/FL
Zmgn004894	1.22143	3.38298	1.7583	DT/FL
Zmyn004449	1.24632	2407.2	11.2331	DT/FL
mws1094	1.19652	0.368492	-1.44029	DT/FL
pmp001251	1.16564	2.64357	1.40249	DT/FL
Lmyp004617	1.21459	0.345352	-1.53386	DT/FL
pmc0274	1.24599	11.8734	3.56967	DT/FL
Lmmn001643	1.22333	0.379846	-1.39651	DT/FL
MWS1771	1.22826	0.27413	-1.86707	DT/FL
pmn001628	1.00684	0.417638	-1.25967	DT/FL
Hmtn001288	1.21265	2.14997	1.10431	DT/FL
mws1491	1.16364	6.44504	2.68819	DT/FL
Lmbn006152	1.2435	3.29673	1.72104	DT/FL
Lmhn002321	1.05128	2.64635	1.404	DT/FL
mws0609	1.24438	211.223	7.72263	DT/FL
Lmsn006063	1.24595	0.000282712	-11.7884	DT/FL
pmb0874	1.20596	3.21889	1.68656	DT/FL
pme0256	1.18029	13.4067	3.74489	DT/FL
mws0921	1.22685	6.5887	2.71999	DT/FL
zjbp110819	1.23278	2.94898	1.56022	DT/FL
Lmmn002274	1.1604	7.05326	2.81829	DT/FL
mws1293	1.23547	9.19684	3.20114	DT/FL
pme0021	1.23769	12.4899	3.64269	DT/FL
pme3188	1.24086	27.5218	4.7825	DT/FL
MWS1875	1.23849	0.280778	-1.8325	DT/FL
Lmhp007598	1.2464	9773.25	13.2546	DT/FL
pmb1096	1.17779	4.13523	2.04797	DT/FL
MWS2076	1.10485	4.16646	2.05882	DT/FL
MWS20185	1.24039	5.7615	2.52644	DT/FL
mad2394	1.12522	0.097055	-3.36505	DT/FL
mws0183	1.24512	5.36746	2.42424	DT/FL
pme0264	1.22188	0.392319	-1.3499	DT/FL
Jmzn006005	1.20383	0.134236	-2.89715	DT/FL
MWS4354	1.155	3.21647	1.68548	DT/FL
Lmrj001698	1.21228	3.40609	1.76812	DT/FL
MWSHY0141	1.23019	0.461966	-1.11414	DT/FL
pme0253	1.12945	3.00146	1.58566	DT/FL
MWS20151	1.21786	4.11112	2.03953	DT/FL
Zmdp000972	1.23919	5.9721	2.57824	DT/FL
MWStz070	1.24282	6.77918	2.76111	DT/FL
mws0282	1.20554	6.37337	2.67206	DT/FL
Lmpp003930	1.04934	0.324639	-1.62309	DT/FL
MWS4525	1.01587	0.324919	-1.62185	DT/FL
MWS1900	1.24251	2.09682	1.06821	DT/FL
pmn001529	1.24633	15215.6	13.8933	DT/FL
Lmtn002233	1.11224	0.411222	-1.28201	DT/FL
Lmhp011562	1.2324	0.321882	-1.6354	DT/FL
mws4163	1.20068	3.44954	1.7864	DT/FL
pmb0818	1.2243	6.51744	2.7043	DT/FL
MWS20152	1.23911	5.53285	2.46802	DT/FL
Lmcp005197	1.16395	7.88228	2.97861	DT/FL
Lmqn004838	1.06175	0.343316	-1.54239	DT/FL
mws0791	1.23964	0.439765	-1.1852	DT/FL
mws1179	1.22856	0.266888	-1.90569	DT/FL
mws1038	1.14444	0.444825	-1.16869	DT/FL
Lmhp011549	1.24609	26752.1	14.7074	DT/FL
pmb0532	1.12546	2.18629	1.12848	DT/FL
mws0179	1.20432	0.490662	-1.0272	DT/FL
Hmpn005101	1.10207	0.486524	-1.03942	DT/FL
pmp000004	1.226	3.37485	1.75482	DT/FL
pmb2826	1.22238	0.397409	-1.3313	DT/FL
MWSmce482	1.24448	0.0711192	-3.81362	DT/FL
pme3011	1.2434	4.80609	2.26486	DT/FL
mws0258	1.23897	4.16302	2.05763	DT/FL
mws1587	1.23897	4.16302	2.05763	DT/FL
Zmzn000079	1.20984	0.22299	-2.16495	DT/FL
Lmhp001461	1.21142	2.277	1.18714	DT/FL
pme0230	1.24519	23.3971	4.54826	DT/FL
Li512115	1.214	0.289292	-1.7894	DT/FL
pmb3023	1.20213	0.278497	-1.84427	DT/FL
MWSmce346	1.21096	0.277027	-1.8519	DT/FL
Hmqn003268	1.2219	0.389427	-1.36057	DT/FL
MWS20194	1.20061	2.1829	1.12625	DT/FL
YC512117	1.24651	4488.67	12.1321	DT/FL
Hmgn002833	1.21624	2.56701	1.36009	DT/FL
Lmmn004625	1.138	0.407695	-1.29444	DT/FL
pmn001691	1.24351	6.66422	2.73644	DT/FL
Lmhp009187	1.24655	1390.21	10.4411	DT/FL
Zmhp003514	1.23568	11.232	3.48954	DT/FL
Qmkp093004	1.19218	6.48781	2.69773	DT/FL
Lmhp011388	1.22975	0.283012	-1.82107	DT/FL
mws0180	1.23782	4.52129	2.17674	DT/FL
Zmhn002032	1.10061	5.74849	2.52318	DT/FL
pmb0302	1.21806	3.32525	1.73346	DT/FL
Lmqn000213	1.22691	3.80052	1.9262	DT/FL
pme1201	1.19094	0.478975	-1.06198	DT/FL
mws0663	1.24269	3.13088	1.64657	DT/FL
Lmgp004784	1.23795	0.197946	-2.33682	DT/FL
mws0919	1.23294	15933.4	13.9598	DT/FL
Lmyp004052	1.24579	1.32511e-05	-16.2035	DT/FL
Zmcn003256	1.23196	0.317807	-1.65378	DT/FL
mws0047	1.19983	0.402605	-1.31256	DT/FL
MWSmce248	1.15364	0.441394	-1.17986	DT/FL
pme2816	1.24604	0.00150935	-9.37185	DT/FL
Qmyp101201	1.17083	2.90432	1.5382	DT/FL
Lmfp003891	1.24631	3765.09	11.8785	DT/FL
MWS4296	1.22678	5.00596	2.32365	DT/FL
Lmbn002072	1.22326	3.97403	1.9906	DT/FL
Zmpn000638	1.18005	2.39779	1.26171	DT/FL
MWSmce536	1.10572	0.270969	-1.8838	DT/FL
mws0227	1.23685	4.39116	2.1346	DT/FL
Zmzp000616	1.13105	2.60324	1.38031	DT/FL
mws0250	1.24082	5.31043	2.40883	DT/FL
mws5037	1.24662	2.5737e-05	-15.2458	DT/FL
Zmcp002666	1.21999	0.272815	-1.87401	DT/FL
HJKP000649	1.23325	5.50522	2.4608	DT/FL
pme2559	1.21976	2.74537	1.457	DT/FL
MWS2984	1.13478	5.63124	2.49345	DT/FL
pme2598	1.23628	7.65542	2.93648	DT/FL
Lmcn009539	1.10785	2.79201	1.48131	DT/FL
pmn001695	1.2169	2.07835	1.05544	DT/FL
Hmgn001653	1.23539	3.27761	1.71264	DT/FL
MWSHY0106	1.24609	0.000103283	-13.2411	DT/FL
Hmhp010886	1.2463	0.000257917	-11.9208	DT/FL
mws0044	1.22513	0.186572	-2.42219	DT/FL
pmp001270	1.19723	2.6359	1.39829	DT/FL
Lmbn004847	1.24155	30.6141	4.93613	DT/FL
Zmdp002216	1.06222	0.418081	-1.25815	DT/FL
Lmhp001670	1.19172	3.56805	1.83514	DT/FL
MWSslk120	1.19944	2.89302	1.53257	DT/FL
MWSslk083	1.11718	0.344551	-1.53721	DT/FL
pma6298	1.12316	2.70261	1.43435	DT/FL
Lmhp008801	1.24076	8.75824	3.13064	DT/FL
mws0102	1.19134	5.59336	2.48372	DT/FL
mws1417	1.19134	5.59336	2.48372	DT/FL
pmb0864	1.22001	9.00663	3.17099	DT/FL
pme2651	1.24487	0.107111	-3.22282	DT/FL
mws0582	1.07586	0.347176	-1.52626	DT/FL
pmb2857	1.23864	17.0707	4.09345	DT/FL
pmb2507	1.04739	2.88266	1.5274	DT/FL
Zmyn000110	1.17381	0.237583	-2.0735	DT/FL
Cmjn004337	1.09661	2.64119	1.40119	DT/FL
MWS0687	1.24535	0.000984128	-9.98887	DT/FL
Lmmn003875	1.24644	3030.93	11.5655	DT/FL
ML10180524	1.23207	3.04972	1.60868	DT/FL
MWS2066	1.23254	0.286442	-1.80368	DT/FL
pma0134	1.24613	0.000105382	-13.2121	DT/FL
Zmyn000083	1.2318	0.113761	-3.13593	DT/FL
mws0853	1.24638	3983.82	11.9599	DT/FL
Lmsp002982	1.03193	0.475534	-1.07238	DT/FL
Lmhp008513	1.22147	10.68	3.41684	DT/FL
pmb0865	1.20089	6.8207	2.76992	DT/FL
pmb1587	1.24658	0.000669338	-10.545	DT/FL
mws2125	1.20581	0.0592922	-4.07601	DT/FL
mws0001	1.16672	5.39082	2.43051	DT/FL
Lmhp008337	1.24645	1926.77	10.912	DT/FL
mws0458	1.24611	2.77953	1.47484	DT/FL
mws0014	1.06426	4.80476	2.26446	DT/FL
mws0336	1.24594	19044	14.2171	DT/FL
Xmyp005599	1.21879	0.349933	-1.51485	DT/FL
Lmhp009190	1.07223	2.97925	1.57495	DT/FL
HJN104	1.20827	0.329588	-1.60126	DT/FL
MWSmce016	1.09837	0.325041	-1.62131	DT/FL
pme0257	1.24118	0.32927	-1.60266	DT/FL
mws0914	1.21199	0.187424	-2.41562	DT/FL
mws0628	1.2461	4.61807	2.20729	DT/FL
pmb0296	1.24643	11023.2	13.4283	DT/FL
pme3311	1.14954	0.456825	-1.13029	DT/FL
pmb0624	1.22792	0.388194	-1.36515	DT/FL
pmb0819	1.18814	9.09165	3.18454	DT/FL
Zmzn000078	1.22519	0.0964961	-3.37339	DT/FL
Zmjp003179	1.16672	0.39173	-1.35207	DT/FL
mws0352	1.22971	4.00232	2.00084	DT/FL
mws0340	1.19905	3.20011	1.67812	DT/FL
pme2244	1.1968	5.39934	2.43278	DT/FL
pme0075	1.15919	0.47366	-1.07808	DT/FL
pmb0680	1.24619	15881.2	13.955	DT/FL
mws0251	1.24263	0.000378706	-11.3666	DT/FL
Lmtn002796	1.22493	0.311601	-1.68223	DT/FL
mws2212	1.21312	2.58202	1.3685	DT/FL
pmf0289	1.17446	4.85871	2.28057	DT/FL
Lmmp002023	1.24571	0.000181377	-12.4287	DT/FL
pme3083	1.2347	5.12499	2.35755	DT/FL
MWS0994	1.18384	2.94244	1.55701	DT/FL
MWSmce116	1.24586	5.49e-05	-14.1528	DT/FL
mws1167	1.13771	0.358379	-1.48044	DT/FL
Lmmp006479	1.24586	0.000325035	-11.5871	DT/FL
Zmjp003031	1.02349	2.58178	1.36837	DT/FL
Yshj000011	1.18928	2.54214	1.34604	DT/FL
pmb2804	1.21504	13.1652	3.71865	DT/FL
MWSmce712	1.24305	10456.1	13.3521	DT/FL
pme1419	1.23554	0.000274217	-11.8324	DT/FL
Lmnp002845	1.02296	2.00683	1.00492	DT/FL
Lmyp004318	1.00388	0.45072	-1.1497	DT/FL
pme3154	1.24657	3.90289e-05	-14.6451	DT/FL
pma0101	1.24639	5.91455e-05	-14.0454	DT/FL
mws0182	1.23217	2.63824	1.39958	DT/FL
pmp000013	1.24375	2850.78	11.4771	DT/FL
pmb0725	1.0562	0.431447	-1.21275	DT/FL
mws0232	1.23485	4.18193	2.06417	DT/FL
Cmzn005251	1.24619	10887	13.4103	DT/FL
pmp001105	1.24635	0.000270153	-11.8539	DT/FL
HJN102	1.08654	0.404813	-1.30467	DT/FL
HJAP136	1.23726	975.635	9.9302	DT/FL
MWS4414	1.24649	18234.8	14.1544	DT/FL
MWSmce668	1.22329	0.113834	-3.13499	DT/FL
MA10107783	1.21347	4.19573	2.06892	DT/FL
pme1002	1.2461	3967.24	11.9539	DT/FL
pmb0998	1.23335	17.0302	4.09003	DT/FL
pmb2871	1.22892	0.30613	-1.70778	DT/FL
pmb2787	1.24577	2304.81	11.1704	DT/FL
Lmxn006423	1.24633	0.00064825	-10.5912	DT/FL
Lmgn002679	1.24324	1106.15	10.1113	DT/FL
HJN076	1.24023	1498.33	10.5491	DT/FL
